# Supplementary material for: PPARγ lipodystrophy mutants reveal intermolecular interactions required for enhancer activation
Source: Nat Commun. 2022 Nov 19;13:7090. doi: 10.1038/s41467-022-34766-9 (PMC9675755; doi:10.1038/s41467-022-34766-9)
Supplement: Supplementary file 4 — Source Data [file 41467_2022_34766_MOESM4_ESM.xlsx]

## Sheet: Fig 2a
	Uninduced								Rosiglitazone								Average	Average	SEM	SEM
LPL n =4
EV	1	1	1	1	0.77	0.77	0.77	0.77	1.04558	1.03631	1.073	1.11249	1.127	1.127	1.127	1.127	1	1.06685	0	0.0170921
WT	2.22988	2.15069	1.78248	1.88915	1.77	1.77	1.77	1.77	4.68	3.99735	3.27968	3.8709	2.2	2.2	2.2	2.2	2.01305	3.95698	0.105859	0.287306
E379K	1.18541	1.22566	1.05262	1.13269	2.77	2.77	2.77	2.77	1.45604	1.44125	1.27657	1.39243	3.13	3.13	3.13	3.13	1.14909	1.39157	0.0373681	0.0406711
R212Q	1.16176	1.13054	1.56252	1.09699	3.77	3.77	3.77	3.77	1.36878	1.32045	1.77064	1.33421	4.127	4.127	4.127	4.127	1.23795	1.44852	0.108996	0.107853
LPL 5'UR mut n =3
EV	1	1	1		4.77	4.77	4.77		0.874339	0.962434	0.966191		5.127	5.127	5.127		1	0.934321	0	0.0300108
WT	1.11262	1.05669	1.10259		5.77	5.77	5.77		1.00167	1.05191	2.19317		6.127	6.127	6.127		1.09063	1.41558	0.0172161	0.389063
CIDEC n=4
EV	1	1	1	1	6.77	6.77	6.77	6.77	1.50398	1.18552	1.2019	1.32281	7.127	7.127	7.127	7.127	1	1.30355	0	0.0734878
PPARg	2.71281	1.75154	1.53612	1.90962	7.77	7.77	7.77	7.77	14.9148	6.74074	8.36648	9.11462	8.15	8.15	8.15	8.15	1.97752	9.78416	0.256767	1.78054
E379K	1.14705	1.13047	1.12708	1.20365	8.77	8.77	8.77	8.77	2.5376	1.98109	2.15995	2.19023	9.127	9.127	9.127	9.127	1.15206	2.21722	0.0177392	0.116335
R212Q	1.2261	1.17047	1.12619	1.17043	9.77	9.77	9.77	9.77	2.09837	1.47497	1.66162	1.66645	10.127	10.127	10.127	10.127	1.1733	1.72535	0.0204589	0.132088
CIDEC 5'UR mut n=3
EV	1	1	1		10.77	10.77	10.77		1.00626	1.20262	0.893279		11.127	11.127	11.127		1	1.03405	0	0.0903748
WT	1.14966	1.11153	1.53571		11.77	11.77	11.77		1.11135	1.28726	1.08303		12.127	12.127	12.127		1.26563	1.16055	0.135486	0.0638809
Synthetic PPRE n = 3
EV	1	1	1		12.77	12.77	12.77		1.17292	1.09656	1.1159		13.127	13.127	13.127		1	1.12846	0	0.0229224
PPARg WT	2.34706	1.97729	1.87015		13.77	13.77	13.77		7.28943	7.60867	7.04349	14.135	14.135	14.135	14.135		2.06483	7.31387	0.144462	0.16361
PPARg E379K	2.01455	1.69365	2.07809		14.77	14.77	14.77		9.19107	10.062	9.74294	15.135	15.135	15.135	15.135		1.92876	9.66533	0.11898	0.254386
PPARg R212Q	1.98901	1.80232	1.76126		15.77	15.77	15.77		7.70107	8.36266	7.66366	16.135	16.135	16.135	16.135		1.85086	7.90913	0.0700831	0.227022
LPL											CIDEC										PPRE
One-way analysis of variance											One-way analysis of variance										One-way analysis of variance
Summary											Summary										Summary
Groups	Number	Sum	Average	Variance							Groups	Number	Sum	Average	Variance						Groups	Number	Sum	Average	Variance
EV	4	4.26738	1.06685	0.00116856							EV	4	5.21421	1.30355	0.0216019						EV	3	3.38538	1.12846	0.00157631
WT	4	15.8279	3.95698	0.330178							WT	4	39.1366	9.78416	12.6814						WT	3	21.9416	7.31387	0.0803047
E379K	4	5.5663	1.39157	0.00661655							E379K	4	8.86887	2.21722	0.0541357						E379K	3	28.996	9.66533	0.194137
R212Q	4	5.79407	1.44852	0.046529							R212Q	4	6.9014	1.72535	0.0697889						R212Q	3	23.7274	7.90913	0.154617
Analysis of variance											Analysis of variance										Analysis of variance
Source of variation	Kwadratensom	Degrees of freedom	Mean squares	F	P-value	Critical values of F					Source of variation	Kwadratensom	Degrees of freedom	Mean squares	F	P-value	Critical values of F				Source of variation	Kwadratensom	Degrees of freedom	Mean squares	F	P-value	Critical values of F
Tussen groepen	21.481	3	7.16032	74.4912	5.02329e-08	3.49029					Tussen groepen	195.378	3	65.1261	20.3093	5.39437e-05	3.49029				Tussen groepen	124.562	3	41.5207	385.67	5.45689e-09	4.06618
Binnen groepen	1.15348	12	0.096123								Binnen groepen	38.4806	12	3.20672							Binnen groepen	0.86127	8	0.107659
Totaal	22.6344	15									Totaal	233.859	15								Totaal	125.424	11
Tukey test					|X1-X2|	Critical value	Significant, α =0,05?				Tukey test					|X1-X2|	Critical value	Significant, α =0,05?			Tukey test					|X1-X2|	Critical value	Significant, α =0,05?
Number	4		WT vs E379K		2.56541	0.651078	TRUE				Number	4		WT vs E379K		7.56694	3.76054	TRUE			Number	4		WT vs E379K		2.35147	0.858148	TRUE
Degrees of freedom	12		WT vs R212Q		2.50846	0.651	TRUE				Degrees of freedom	12		WT vs R212Q		8.05881	3.76054	TRUE			Degrees of freedom	8		WT vs R212Q		0.595266	0.858148	FALSE
Q.05	4.2		E379K vs R212Q		0.0569437	0.651	FALSE				Q.05	4.2		E379K vs R212Q		0.491867	3.76054	FALSE			Q.05	4.53		E379K vs R212Q		1.7562	0.858148	TRUE
Mean squares	0.096123										Mean squares	3.20672									Mean squares	0.107659
N	4										N	4									N	3
T	0.651078										T	3.76054									T	0.858148
Tukey test					|X1-X2|	Critical value	Significant, α =0,01?				Tukey test					|X1-X2|	Critical value	Significant, α =0,01?			Tukey test					|X1-X2|	Critical value	Significant, α =0,01?
Number	4		WT vs E379K		2.56541	0.852602	TRUE				Number	4		WT vs E379K		7.56694	4.92451	TRUE			Number	4		WT vs E379K		2.35147	1.17451	TRUE
Degrees of freedom	12		WT vs R212Q		2.50846	0.853	TRUE				Degrees of freedom	12		WT vs R212Q		8.05881	4.92451	TRUE			Degrees of freedom	8		WT vs R212Q		0.595266	1.17451	FALSE
Q.01	5.5		E379K vs R212Q		0.0569437	0.852602	FALSE				Q.01	5.5		E379K vs R212Q		0.491867	4.92451	FALSE			Q.01	6.2		E379K vs R212Q		1.7562	1.17451	TRUE
Mean squares	0.096123										Mean squares	3.20672									Mean squares	0.107659
N	4										N	4									N	3
T	0.852602										T	4.92451									T	1.17451

## Sheet: Fig 3b
NMR - ASSIGNMENTS IN 1H,13C-HSQC (hsqcetgpsisp2.2)																														CD
Wild Type															E379K variant															Buffer				Wild type				E379K
Number	#	Position F1	Position F2	Assign F1	Assign F2	Height	Volume	Line Width F1 (Hz)	Line Width F2 (Hz)	Merit	Details	Fit Method	Vol. Method		Number	#	Position F1	Position F2	Assign F1	Assign F2	Height	Volume	Line Width F1 (Hz)	Line Width F2 (Hz)	Merit	Details	Fit Method	Vol. Method		XUNITS	NANOMETERS			XUNITS	NANOMETERS			XUNITS	NANOMETERS
1	45	1.77375	21.8481	None	None	29300000000	187000000000	28.6258	64.9609	1	None	parabolic	box sum		1	1	4.47237	55.83	1MetHa	1MetCa	47800000000	262000000000	22.8916	65.342	1	None	parabolic	box sum		YUNITS	CD [mdeg]			YUNITS	CD [mdeg]			YUNITS	CD [mdeg]
2	36	1.55738	42.1418	9LeuHba	None	20500000000	139000000000	70.3464	65.8707	1	None	parabolic	box sum		2	2	2.07179	32.9072	1MetHbb	1MetCb	25700000000	166000000000	33.7105	63.7008	1	None	parabolic	box sum		Y2UNITS	HT [V]			Y2UNITS	HT [V]			Y2UNITS	HT [V]
3	39	4.50774	55.6241	1MetHa	1MetCa	43500000000	251000000000	24.3139	64.3385	1	None	parabolic	box sum		3	3	2.0216	32.9042	1MetHba	1MetCb	26900000000	175000000000	34.293	62.6871	1	None	parabolic	box sum		FIRSTX	260			FIRSTX	260			FIRSTX	260
4	41	2.03038	33.0133	1MetHba	1MetCb	26700000000	169000000000	63.5724	65.8135	1	None	parabolic	box sum		4	54	2.09962	16.966	1MetHe*	1MetCe	98600000000	471000000000	19.8971	63.8213	1	None	parabolic	box sum		LASTX	190			LASTX	190			LASTX	190
5	40	2.07212	33.019	1MetHbb	1MetCb	25400000000	161000000000	64.8173	66.446	1	None	parabolic	box sum		5	4	2.62826	32.0388	1MetHgb	1MetCg	33900000000	208000000000	28.342	65.0458	1	None	parabolic	box sum		NPOINTS	701			NPOINTS	701			NPOINTS	701
6	46	2.09893	17.0778	1MetHe*	1MetCe	114000000000	461000000000	14.9777	64.8163	1	None	parabolic	box sum		6	5	2.57377	32.0378	1MetHga	1MetCg	34900000000	215000000000	29.2639	63.3576	1	None	parabolic	box sum		FIRSTY	0.52477			FIRSTY	0.5015			FIRSTY	0.40344
7	43	2.57273	32.1294	1MetHga	1MetCg	33600000000	208000000000	28.1036	63.7971	1	None	parabolic	box sum		7	6	4.33581	61.9962	2ThrHa	2ThrCa	50200000000	238000000000	17.7283	65.9129	1	None	parabolic	box sum		MAXY	1.38708			MAXY	2.13573			MAXY	0.60378
8	42	2.63145	32.1328	1MetHgb	1MetCg	32900000000	194000000000	26.9284	64.054	1	None	parabolic	box sum		8	8	4.26104	69.906	2ThrHb	2ThrCb	38000000000	220000000000	25.2412	63.3829	1	None	parabolic	box sum		MINY	0.17539			MINY	-7.30379			MINY	-9.70945
9	17	4.40168	61.635	2ThrHa	2ThrCa	54500000000	239000000000	16.0973	64.9276	1	None	parabolic	box sum		9	7	1.22854	21.662	2ThrHg2*	2ThrCg2	107000000000	480000000000	16.5518	64.7832	1	None	parabolic	box sum		XYDATA				XYDATA				XYDATA
10	18	4.43271	70.3038	2ThrHb	2ThrCb	39800000000	216000000000	22.7344	64.7587	1	None	parabolic	box sum		10	9	4.25346	56.6691	3ArgHa	3ArgCa	55300000000	375000000000	55.5475	70.3061	1	None	parabolic	box sum		260	0.524774	313.805		260	0.501497	313.795		260	0.403442	314.128
11	19	1.2708	21.7605	2ThrHg2*	2ThrCg2	98100000000	474000000000	20.2263	65.3509	1	None	parabolic	box sum		11	10	1.76192	30.6976	3ArgHba	3ArgCb	35300000000	257000000000	52.6851	71.1817	1	None	parabolic	box sum		259.9	0.460164	313.897		259.9	0.480313	313.887		259.9	0.423362	314.222
12	2	4.21669	57.4985	3ArgHa	3ArgCa	44500000000	266000000000	46.8587	64.9084	1	None	parabolic	box sum		12	13	3.19113	43.2953	3ArgHda	3ArgCd	109000000000	714000000000	30.8163	65.0734	1	None	parabolic	box sum		259.8	0.437309	313.988		259.8	0.489445	313.978		259.8	0.437509	314.318
13	6	1.83557	30.4241	3ArgHba	3ArgCb	37800000000	252000000000	33.4348	67.0599	1	None	parabolic	box sum		13	11	1.5604	27.1533	3ArgHga	3ArgCg	23500000000	166000000000	119.918	68.1736	1	None	parabolic	box sum		259.7	0.454372	314.079		259.7	0.502613	314.069		259.7	0.407007	314.415
14	1	3.22008	43.3174	3ArgHda	3ArgCd	122000000000	734000000000	27.5394	65.2394	1	None	parabolic	box sum		14	12	1.61991	27.0921	3ArgHgb	3ArgCg	53800000000	391000000000	55.3246	79.332	1	None	parabolic	box sum		259.6	0.440367	314.182		259.6	0.464655	314.175		259.6	0.491523	314.524
15	4	1.61651	27.2203	3ArgHga	3ArgCg	28400000000	229000000000	98.5021	156.401	1	None	None	box sum		15	14	4.20166	56.7717	4LysHa	4LysCa	42900000000	269000000000	60.9722	64.7347	1	None	parabolic	box sum		259.5	0.462407	314.281		259.5	0.466767	314.276		259.5	0.447128	314.623
16	3	1.69589	27.2239	3ArgHgb	3ArgCg	41300000000	277000000000	88.5779	66.0846	1	None	parabolic	box sum		16	15	1.84822	32.9462	4LysHbb	4LysCb	21900000000	144000000000	31.6298	64.603	1	None	parabolic	box sum		259.4	0.456201	314.378		259.4	0.428693	314.374		259.4	0.485397	314.721
17	7	4.13746	57.9017	4GluHa	4GluCa	42600000000	230000000000	22.1831	67.5823	1	None	parabolic	box sum		17	16	1.78491	32.9506	4LysHba	4LysCb	24100000000	157000000000	32.3023	64.231	1	None	parabolic	box sum		259.3	0.536978	314.481		259.3	0.444137	314.479		259.3	0.387368	314.822
18	8	1.95652	29.8323	4GluHba	4GluCb	49400000000	293000000000	25.6984	64.9439	1	None	parabolic	box sum		18	19	1.70457	29.2814	4LysHda	4LysCd	50900000000	326000000000	28.6536	65.2471	1	None	parabolic	box sum		259.2	0.549276	314.582		259.2	0.458606	314.577		259.2	0.386383	314.919
19	9	2.23165	36.3997	4GluHga	4GluCg	53200000000	317000000000	25.231	64.2437	1	None	parabolic	box sum		19	20	2.99803	42.0759	4LysHeb	4LysCe	72000000000	420000000000	25.2297	65.2192	1	None	parabolic	box sum		259.1	0.582989	314.678		259.1	0.513965	314.674		259.1	0.384446	315.016
20	10	4.48872	59.092	5PheHa	5PheCa	38800000000	218000000000	23.7762	65.2068	1	None	parabolic	box sum		20	21	2.94988	42.0729	4LysHea	4LysCe	82900000000	448000000000	23.1049	65.579	1	None	parabolic	box sum		259	0.545597	314.785		259	0.538467	314.781		259	0.421853	315.123
21	12	3.13463	39.4842	5PheHba	5PheCb	25600000000	160000000000	29.7894	65.8784	1	None	parabolic	box sum		21	17	1.48245	24.93	4LysHgb	4LysCg	19700000000	144000000000	71.6874	64.2596	1	None	parabolic	box sum		258.9	0.494149	314.882		258.9	0.565658	314.88		258.9	0.452927	315.226
22	11	3.17776	39.4914	5PheHbb	5PheCb	24100000000	156000000000	31.0676	66.8272	1	None	parabolic	box sum		22	46	1.4388	24.9243	4LysHga	4LysCg	22400000000	151000000000	68.3719	64.2123	1	None	parabolic	box sum		258.8	0.512773	314.976		258.8	0.558526	314.975		258.8	0.440284	315.327
23	13	7.25749	131.812	5PheHd*	5PheCd*	110000000000	500000000000	17.8201	65.7824	1	None	parabolic	box sum		23	24	4.57228	58.0072	5PheHa	5PheCa	37800000000	217000000000	24.4115	65.533	1	None	parabolic	box sum		258.7	0.489971	315.077		258.7	0.514404	315.08		258.7	0.431605	315.433
24	14	7.37273	131.578	5PheHe*	5PheCe*	82300000000	422000000000	21.2325	66.6075	1	None	parabolic	box sum		24	22	3.1398	39.5984	5PheHbb	5PheCb	22500000000	147000000000	30.1064	64.1044	1	None	parabolic	box sum		258.6	0.506472	315.175		258.6	0.537194	315.181		258.6	0.499627	315.531
25	16	7.32521	130.045	5PheHz	5PheCz	32900000000	173000000000	22.133	67.2398	1	None	parabolic	box sum		25	23	3.03117	39.6001	5PheHba	5PheCb	23400000000	149000000000	29.6431	64.4498	1	None	parabolic	box sum		258.5	0.450627	315.273		258.5	0.570116	315.28		258.5	0.538931	315.626
26	47	4.18424	57.4774	6LeuHa	6LeuCa	35900000000	246000000000	50.1146	64.5601	1	None	None	box sum		26	25	7.24349	131.882	5PheHd*	5PheCd*	88300000000	470000000000	22.5692	65.1732	1	None	parabolic	box sum		258.4	0.443219	315.379		258.4	0.549446	315.386		258.4	0.49435	315.728
27	22	1.68689	42.1558	6LeuHba	6LeuCb	23300000000	171000000000	60.7243	66.1355	1	None	parabolic	box sum		27	26	7.34797	131.45	5PheHe*	5PheCe*	71500000000	391000000000	22.8117	67.1918	1	None	parabolic	box sum		258.3	0.495397	315.476		258.3	0.498789	315.483		258.3	0.410135	315.824
28	21	1.70998	42.1245	6LeuHbb	6LeuCb	23800000000	177000000000	60.1912	66.0952	1	None	parabolic	box sum		28	28	7.30397	129.863	5PheHz	5PheCz	33500000000	176000000000	20.9659	65.5656	1	None	parabolic	box sum		258.2	0.486287	315.571		258.2	0.479488	315.577		258.2	0.323286	315.917
29	23	0.92734	25.0741	6LeuHda*	6LeuCda	178000000000	969000000000	22.7202	64.0048	1	None	parabolic	box sum		29	47	4.28242	55.3424	6LeuHa	6LeuCa	37400000000	220000000000	25.2758	64.538	1	None	parabolic	box sum		258.1	0.583293	315.669		258.1	0.530407	315.677		258.1	0.344385	316.019
30	24	0.91999	23.5104	6LeuHdb*	6LeuCdb	111000000000	468000000000	15.6354	66.3823	1	None	parabolic	box sum		30	29	1.6279	42.4557	6LeuHbb	6LeuCb	21100000000	163000000000	42.5896	108.488	1	None	parabolic	box sum		258	0.539673	315.765		258	0.568546	315.771		258	0.400076	316.116
31	27	4.18402	56.182	7LysHa	7LysCa	38500000000	222000000000	24.2916	64.4277	1	None	parabolic	box sum		31	49	1.54362	42.4943	6LeuHba	6LeuCb	21400000000	134000000000	28.8629	65.2499	1	None	parabolic	box sum		257.9	0.510153	315.858		257.9	0.592593	315.866		257.9	0.469883	316.214
32	29	1.8316	32.7466	7LysHba	7LysCb	22100000000	146000000000	35.4065	65.5194	1	None	parabolic	box sum		32	51	0.88088	23.6018	6LeuHda*	6LeuCda	110000000000	542000000000	17.9363	73.5742	1	None	parabolic	box sum		257.8	0.473638	315.959		257.8	0.62488	315.968		257.8	0.455724	316.32
33	28	1.88569	32.7423	7LysHbb	7LysCb	21500000000	145000000000	32.5502	65.2852	1	None	parabolic	box sum		33	50	0.9236	24.9586	6LeuHdb*	6LeuCdb	179000000000	947000000000	21.436	66.0477	1	None	None	box sum		257.7	0.483195	316.055		257.7	0.629652	316.063		257.7	0.518476	316.419
34	32	1.70583	29.3115	7LysHda	7LysCd	52300000000	326000000000	27.7006	64.6436	1	None	parabolic	box sum		34	45	4.24739	56.752	7LysHa	7LysCa	55300000000	375000000000	55.5475	70.3061	1	None	None	box sum		257.6	0.507286	316.149		257.6	0.550562	316.158		257.6	0.463261	316.517
35	33	2.99176	42.0862	7LysHea	7LysCe	75700000000	420000000000	23.2302	65.5915	1	None	parabolic	box sum		35	56	1.68739	33.0869	7LysHba	7LysCb	50600000000	304000000000	26.7496	66.0533	1	None	parabolic	box sum		257.5	0.580614	316.25		257.5	0.493478	316.259		257.5	0.441639	316.618
36	31	1.44331	25.0104	7LysHga	7LysCg	20900000000	139000000000	33.3576	63.3608	1	None	parabolic	box sum		36	53	1.63816	29.1842	7LysHda	7LysCd	50900000000	326000000000	28.6536	65.2471	1	None	parabolic	box sum		257.4	0.566426	316.35		257.4	0.441026	316.36		257.4	0.45832	316.717
37	30	1.51259	25.0088	7LysHgb	7LysCg	20300000000	134000000000	31.8695	63.8645	1	None	parabolic	box sum		37	37	1.28355	24.8464	7LysHga	7LysCg	21100000000	141000000000	34.8999	64.4155	1	None	parabolic	box sum		257.3	0.574466	316.445		257.3	0.474644	316.458		257.3	0.487953	316.809
38	25	4.37313	59.0257	8SerHa	8SerCa	52400000000	246000000000	18.1157	64.7126	1	None	parabolic	box sum		38	38	1.36785	24.8476	7LysHgb	7LysCg	21100000000	139000000000	33.5723	63.4481	1	None	parabolic	box sum		257.2	0.504141	316.548		257.2	0.474876	316.56		257.2	0.507242	316.91
39	26	3.89785	63.5509	8SerHba	8SerCb	35600000000	264000000000	46.4781	65.3564	1	None	parabolic	box sum		39	32	4.39767	58.4985	8SerHa	8SerCa	39800000000	238000000000	24.5964	64.327	1	None	parabolic	box sum		257.1	0.48819	316.625		257.1	0.509029	316.639		257.1	0.550652	316.986
40	34	4.29749	55.6455	9LeuHa	9LeuCa	38600000000	226000000000	24.868	69.1347	1	None	parabolic	box sum		40	33	3.88851	63.6848	8SerHbb	8SerCb	33600000000	197000000000	57.1331	64.2809	1	None	parabolic	box sum		257	0.503699	316.721		257	0.468658	316.736		257	0.533948	317.084
41	35	1.60537	42.155	9LeuHba	9LeuCb	24300000000	159000000000	28.5459	65.8889	1	None	parabolic	box sum		41	34	3.84942	63.6824	8SerHba	8SerCb	37400000000	216000000000	54.9047	64.3797	1	None	parabolic	box sum		256.9	0.494531	316.821		256.9	0.480076	316.835		256.9	0.527846	317.185
42	44	0.84662	23.2223	9LeuHda*	9LeuCda	93600000000	488000000000	21.8282	64.2243	1	None	parabolic	box sum		42	35	4.34246	55.4858	9LeuHa	9LeuCa	38100000000	234000000000	26.6379	65.9685	1	None	parabolic	box sum		256.8	0.501612	316.919		256.8	0.500267	316.93		256.8	0.459121	317.287
43	37	4.27679	56.1164	10ArgHa	10ArgCa	46300000000	263000000000	23.7552	73.5509	1	None	parabolic	box sum		43	30	1.66777	42.2048	9LeuHbb	9LeuCb	21700000000	142000000000	77.1697	64.2924	1	None	parabolic	box sum		256.7	0.509263	317.021		256.7	0.547851	317.031		256.7	0.425527	317.389
44	5	1.79325	30.7438	10ArgHba	10ArgCb	19700000000	139000000000	35.0665	80.2205	1	None	parabolic	box sum		44	31	1.61056	42.2609	9LeuHba	9LeuCb	22000000000	172000000000	75.301	120.363	1	None	parabolic	box sum		256.6	0.56117	317.103		256.6	0.562894	317.112		256.6	0.40658	317.47
45	38	1.90395	30.7774	10ArgHbb	10ArgCb	22900000000	148000000000	30.2886	67.2761	1	None	parabolic	box sum		45	52	0.86694	23.3308	9LeuHda*	9LeuCda	108000000000	575000000000	19.7867	84.8679	1	None	parabolic	box sum		256.5	0.5451	317.207		256.5	0.582474	317.212		256.5	0.459862	317.566
															46	36	0.93176	24.9586	9LeuHdb*	9LeuCdb	179000000000	947000000000	21.436	66.0477	1	None	parabolic	box sum		256.4	0.559377	317.311		256.4	0.534882	317.313		256.4	0.516764	317.662
															47	48	4.27616	56.0311	10ArgHa	10ArgCa	46800000000	269000000000	23.9719	67.7416	1	None	parabolic	box sum		256.3	0.490287	317.412		256.3	0.559239	317.408		256.3	0.49123	317.756
															48	42	1.78546	30.6474	10ArgHba	10ArgCb	27300000000	219000000000	61.174	74.8791	1	None	None	box sum		256.2	0.484434	317.514		256.2	0.543297	317.508		256.2	0.509974	317.854
															49	43	1.8759	30.8012	10ArgHbb	10ArgCb	22600000000	152000000000	32.0131	65.0348	1	None	parabolic	box sum		256.1	0.531671	317.594		256.1	0.537429	317.587		256.1	0.481523	317.931
															50	44	3.20596	43.2864	10ArgHda	10ArgCd	49500000000	450000000000	46.3101	64.8048	1	None	None	box sum		256	0.496558	317.693		256	0.569858	317.684		256	0.544703	318.026
															51	41	1.65427	27.0998	10ArgHga	10ArgCg	28800000000	238000000000	112.609	77.144	1	None	None	box sum		255.9	0.482294	317.793		255.9	0.469772	317.782		255.9	0.542803	318.123
																														255.8	0.504459	317.885		255.8	0.47417	317.872		255.8	0.521719	318.217
																														255.7	0.4967	317.982		255.7	0.535063	317.969		255.7	0.456749	318.319
																														255.6	0.564485	318.058		255.6	0.557752	318.045		255.6	0.448791	318.396
																														255.5	0.500702	318.159		255.5	0.575153	318.145		255.5	0.483656	318.499
																														255.4	0.569815	318.262		255.4	0.550789	318.244		255.4	0.521386	318.601
																														255.3	0.476192	318.361		255.3	0.544878	318.338		255.3	0.462803	318.7
																														255.2	0.532128	318.464		255.2	0.546714	318.44		255.2	0.485717	318.799
																														255.1	0.499117	318.545		255.1	0.515145	318.524		255.1	0.516588	318.88
																														255	0.48586	318.643		255	0.46961	318.623		255	0.536739	318.977
																														254.9	0.496423	318.724		254.9	0.487382	318.701		254.9	0.484529	319.056
																														254.8	0.487303	318.819		254.8	0.535199	318.796		254.8	0.474819	319.15
																														254.7	0.510306	318.898		254.7	0.537893	318.877		254.7	0.421486	319.23
																														254.6	0.517874	318.993		254.6	0.491904	318.976		254.6	0.400516	319.326
																														254.5	0.526655	319.092		254.5	0.491513	319.075		254.5	0.397858	319.424
																														254.4	0.502675	319.19		254.4	0.478317	319.172		254.4	0.381609	319.521
																														254.3	0.484705	319.292		254.3	0.407929	319.27		254.3	0.426681	319.618
																														254.2	0.504401	319.365		254.2	0.421282	319.345		254.2	0.490012	319.691
																														254.1	0.563622	319.461		254.1	0.438144	319.439		254.1	0.538173	319.781
																														254	0.636055	319.543		254	0.494364	319.518		254	0.603781	319.858
																														253.9	0.62587	319.639		253.9	0.478415	319.612		253.9	0.508772	319.954
																														253.8	0.601796	319.717		253.8	0.454591	319.691		253.8	0.482639	320.037
																														253.7	0.543715	319.813		253.7	0.496409	319.785		253.7	0.399926	320.138
																														253.6	0.567586	319.892		253.6	0.544107	319.865		253.6	0.366462	320.223
																														253.5	0.583067	319.988		253.5	0.546694	319.959		253.5	0.304875	320.322
																														253.4	0.605639	320.064		253.4	0.532363	320.035		253.4	0.333322	320.401
																														253.3	0.543027	320.165		253.3	0.508249	320.137		253.3	0.396216	320.501
																														253.2	0.511002	320.249		253.2	0.48223	320.223		253.2	0.435293	320.581
																														253.1	0.475812	320.346		253.1	0.446045	320.319		253.1	0.492231	320.674
																														253	0.447172	320.423		253	0.386034	320.397		253	0.476001	320.747
																														252.9	0.475687	320.52		252.9	0.411108	320.493		252.9	0.457319	320.84
																														252.8	0.526446	320.601		252.8	0.486881	320.574		252.8	0.461877	320.919
																														252.7	0.523893	320.696		252.7	0.529442	320.67		252.7	0.482179	321.016
																														252.6	0.488162	320.772		252.6	0.598799	320.747		252.6	0.457055	321.093
																														252.5	0.537362	320.87		252.5	0.553239	320.843		252.5	0.388123	321.192
																														252.4	0.548088	320.95		252.4	0.561223	320.925		252.4	0.373908	321.277
																														252.3	0.551355	321.045		252.3	0.541281	321.023		252.3	0.374672	321.374
																														252.2	0.52812	321.12		252.2	0.597049	321.1		252.2	0.465556	321.452
																														252.1	0.501992	321.217		252.1	0.587265	321.197		252.1	0.519743	321.546
																														252	0.500903	321.301		252	0.590286	321.28		252	0.506321	321.628
																														251.9	0.550165	321.4		251.9	0.534872	321.384		251.9	0.518486	321.726
																														251.8	0.551038	321.479		251.8	0.483472	321.463		251.8	0.511277	321.804
																														251.7	0.554868	321.558		251.7	0.445718	321.543		251.7	0.469881	321.88
																														251.6	0.568984	321.644		251.6	0.434837	321.627		251.6	0.516387	321.968
																														251.5	0.544144	321.728		251.5	0.439325	321.711		251.5	0.529638	322.054
																														251.4	0.52618	321.83		251.4	0.430212	321.813		251.4	0.485355	322.163
																														251.3	0.509734	321.912		251.3	0.408891	321.896		251.3	0.454327	322.251
																														251.2	0.470195	322.021		251.2	0.414555	322.001		251.2	0.38495	322.359
																														251.1	0.488027	322.109		251.1	0.408741	322.088		251.1	0.402501	322.446
																														251	0.386291	322.195		251	0.456307	322.173		251	0.428577	322.528
																														250.9	0.341827	322.28		250.9	0.498489	322.256		250.9	0.466161	322.609
																														250.8	0.385941	322.36		250.8	0.547453	322.335		250.8	0.44798	322.688
																														250.7	0.422028	322.469		250.7	0.565793	322.444		250.7	0.476651	322.789
																														250.6	0.454312	322.558		250.6	0.61549	322.532		250.6	0.462151	322.876
																														250.5	0.423338	322.658		250.5	0.543589	322.633		250.5	0.52715	322.974
																														250.4	0.459263	322.738		250.4	0.597062	322.713		250.4	0.461189	323.056
																														250.3	0.492387	322.812		250.3	0.5457	322.788		250.3	0.463118	323.131
																														250.2	0.493978	322.903		250.2	0.528325	322.879		250.2	0.426321	323.224
																														250.1	0.49941	322.987		250.1	0.567586	322.961		250.1	0.403446	323.307
																														250	0.483336	323.093		250	0.526521	323.068		250	0.414225	323.411
																														249.9	0.545512	323.176		249.9	0.501373	323.151		249.9	0.393795	323.49
																														249.8	0.484018	323.26		249.8	0.442371	323.231		249.8	0.409226	323.564
																														249.7	0.481641	323.35		249.7	0.436145	323.319		249.7	0.432606	323.654
																														249.6	0.438508	323.433		249.6	0.397645	323.402		249.6	0.431507	323.737
																														249.5	0.516735	323.535		249.5	0.401445	323.503		249.5	0.4324	323.842
																														249.4	0.490943	323.616		249.4	0.425671	323.586		249.4	0.457086	323.926
																														249.3	0.522323	323.699		249.3	0.450734	323.669		249.3	0.380793	324.013
																														249.2	0.486212	323.793		249.2	0.480974	323.764		249.2	0.398819	324.115
																														249.1	0.477496	323.884		249.1	0.479781	323.852		249.1	0.366998	324.209
																														249	0.439137	323.977		249	0.483016	323.941		249	0.345538	324.303
																														248.9	0.450126	324.071		248.9	0.420635	324.029		248.9	0.345981	324.386
																														248.8	0.493922	324.156		248.8	0.411454	324.112		248.8	0.373726	324.465
																														248.7	0.529321	324.246		248.7	0.398714	324.203		248.7	0.419689	324.549
																														248.6	0.558002	324.338		248.6	0.445594	324.296		248.6	0.407031	324.643
																														248.5	0.523527	324.424		248.5	0.500704	324.382		248.5	0.486945	324.727
																														248.4	0.472293	324.511		248.4	0.470785	324.467		248.4	0.47852	324.812
																														248.3	0.532125	324.593		248.3	0.466714	324.553		248.3	0.450413	324.895
																														248.2	0.498968	324.675		248.2	0.480032	324.635		248.2	0.461741	324.978
																														248.1	0.617628	324.758		248.1	0.499229	324.719		248.1	0.443704	325.064
																														248	0.599009	324.852		248	0.432906	324.816		248	0.499863	325.161
																														247.9	0.551037	324.941		247.9	0.370934	324.903		247.9	0.49345	325.251
																														247.8	0.575686	325.033		247.8	0.264268	324.995		247.8	0.487451	325.342
																														247.7	0.499028	325.117		247.7	0.310869	325.079		247.7	0.382915	325.429
																														247.6	0.525176	325.195		247.6	0.389213	325.156		247.6	0.371969	325.505
																														247.5	0.545701	325.274		247.5	0.397246	325.236		247.5	0.291371	325.584
																														247.4	0.638067	325.366		247.4	0.418939	325.327		247.4	0.32199	325.676
																														247.3	0.631442	325.452		247.3	0.356861	325.412		247.3	0.265361	325.763
																														247.2	0.6848	325.536		247.2	0.35014	325.496		247.2	0.371352	325.849
																														247.1	0.633865	325.6		247.1	0.343267	325.561		247.1	0.357073	325.917
																														247	0.587929	325.682		247	0.331897	325.644		247	0.411616	326
																														246.9	0.467471	325.768		246.9	0.371495	325.729		246.9	0.414771	326.087
																														246.8	0.414857	325.861		246.8	0.415487	325.824		246.8	0.45879	326.182
																														246.7	0.458708	325.966		246.7	0.461427	325.929		246.7	0.463188	326.285
																														246.6	0.484949	326.07		246.6	0.448826	326.035		246.6	0.450316	326.39
																														246.5	0.440648	326.177		246.5	0.502413	326.141		246.5	0.440317	326.496
																														246.4	0.420368	326.267		246.4	0.474525	326.235		246.4	0.426445	326.585
																														246.3	0.437892	326.371		246.3	0.469414	326.34		246.3	0.347631	326.688
																														246.2	0.444579	326.474		246.2	0.461198	326.444		246.2	0.334512	326.79
																														246.1	0.489882	326.577		246.1	0.422772	326.55		246.1	0.288933	326.894
																														246	0.491653	326.67		246	0.395269	326.644		246	0.36353	326.986
																														245.9	0.532401	326.779		245.9	0.414888	326.755		245.9	0.361741	327.099
																														245.8	0.552153	326.887		245.8	0.346166	326.86		245.8	0.317857	327.208
																														245.7	0.547741	326.99		245.7	0.367769	326.964		245.7	0.31913	327.315
																														245.6	0.525071	327.079		245.6	0.419439	327.052		245.6	0.276973	327.407
																														245.5	0.384422	327.181		245.5	0.413216	327.152		245.5	0.390486	327.509
																														245.4	0.395734	327.281		245.4	0.442063	327.254		245.4	0.387874	327.615
																														245.3	0.478508	327.376		245.3	0.394821	327.352		245.3	0.388119	327.718
																														245.2	0.590845	327.459		245.2	0.344173	327.441		245.2	0.293458	327.805
																														245.1	0.653453	327.543		245.1	0.341295	327.526		245.1	0.210504	327.888
																														245	0.637966	327.656		245	0.343152	327.64		245	0.248657	327.995
																														244.9	0.602832	327.762		244.9	0.340371	327.742		244.9	0.264696	328.096
																														244.8	0.57682	327.867		244.8	0.350112	327.848		244.8	0.291763	328.199
																														244.7	0.581865	327.952		244.7	0.415246	327.932		244.7	0.31472	328.282
																														244.6	0.564984	328.037		244.6	0.336855	328.018		244.6	0.313089	328.366
																														244.5	0.572342	328.137		244.5	0.311528	328.121		244.5	0.346562	328.466
																														244.4	0.504645	328.238		244.4	0.278891	328.219		244.4	0.318519	328.567
																														244.3	0.453821	328.336		244.3	0.364902	328.316		244.3	0.367952	328.669
																														244.2	0.443079	328.423		244.2	0.470546	328.402		244.2	0.408948	328.759
																														244.1	0.472833	328.508		244.1	0.479379	328.486		244.1	0.3837	328.848
																														244	0.518974	328.593		244	0.354393	328.575		244	0.327636	328.937
																														243.9	0.514662	328.701		243.9	0.217749	328.686		243.9	0.312923	329.048
																														243.8	0.518419	328.812		243.8	0.177211	328.8		243.8	0.290102	329.16
																														243.7	0.550862	328.925		243.7	0.218308	328.916		243.7	0.323715	329.273
																														243.6	0.558987	329.023		243.6	0.330449	329.015		243.6	0.2882	329.372
																														243.5	0.523035	329.113		243.5	0.351115	329.103		243.5	0.253767	329.461
																														243.4	0.444125	329.204		243.4	0.319738	329.194		243.4	0.213772	329.558
																														243.3	0.48602	329.295		243.3	0.31782	329.288		243.3	0.224626	329.654
																														243.2	0.559167	329.408		243.2	0.287553	329.405		243.2	0.279146	329.771
																														243.1	0.560861	329.523		243.1	0.321147	329.519		243.1	0.286476	329.886
																														243	0.484832	329.639		243	0.254737	329.638		243	0.265691	330.002
																														242.9	0.442395	329.741		242.9	0.265284	329.741		242.9	0.187435	330.107
																														242.8	0.469678	329.84		242.8	0.195706	329.846		242.8	0.213485	330.21
																														242.7	0.507179	329.939		242.7	0.251031	329.947		242.7	0.180967	330.315
																														242.6	0.498104	330.042		242.6	0.247812	330.054		242.6	0.205744	330.421
																														242.5	0.495286	330.146		242.5	0.225912	330.158		242.5	0.155651	330.526
																														242.4	0.513266	330.253		242.4	0.181174	330.269		242.4	0.145243	330.634
																														242.3	0.512322	330.359		242.3	0.19594	330.375		242.3	0.204998	330.739
																														242.2	0.487571	330.486		242.2	0.142183	330.502		242.2	0.214487	330.871
																														242.1	0.414582	330.613		242.1	0.169575	330.63		242.1	0.189852	331.002
																														242	0.489006	330.743		242	0.20862	330.763		242	0.208376	331.137
																														241.9	0.494884	330.855		241.9	0.226751	330.877		241.9	0.255329	331.253
																														241.8	0.596847	330.963		241.8	0.182904	330.987		241.8	0.298983	331.364
																														241.7	0.521253	331.073		241.7	0.182045	331.097		241.7	0.298226	331.479
																														241.6	0.487626	331.185		241.6	0.115895	331.213		241.6	0.231539	331.592
																														241.5	0.528523	331.296		241.5	0.106693	331.329		241.5	0.1849	331.705
																														241.4	0.564358	331.406		241.4	0.0708377	331.446		241.4	0.158938	331.817
																														241.3	0.577651	331.517		241.3	0.118866	331.561		241.3	0.134211	331.934
																														241.2	0.534375	331.632		241.2	0.216728	331.678		241.2	0.167798	332.052
																														241.1	0.469984	331.746		241.1	0.209925	331.797		241.1	0.196555	332.174
																														241	0.440238	331.864		241	0.187	331.916		241	0.170515	332.292
																														240.9	0.416377	331.985		240.9	0.048101	332.041		240.9	0.129007	332.413
																														240.8	0.450509	332.107		240.8	0.044408	332.164		240.8	0.0851657	332.536
																														240.7	0.440374	332.228		240.7	0.0966949	332.286		240.7	0.0783142	332.657
																														240.6	0.501475	332.346		240.6	0.0544107	332.406		240.6	0.070869	332.781
																														240.5	0.468871	332.464		240.5	0.122309	332.527		240.5	0.106996	332.907
																														240.4	0.499413	332.583		240.4	0.016758	332.656		240.4	0.0322211	333.04
																														240.3	0.492948	332.705		240.3	0.00500137	332.788		240.3	0.0326488	333.174
																														240.2	0.468317	332.829		240.2	-0.0174461	332.921		240.2	-0.021196	333.305
																														240.1	0.429621	332.96		240.1	0.0330652	333.054		240.1	0.0312	333.435
																														240	0.454872	333.093		240	0.0613542	333.19		240	-0.0342891	333.565
																														239.9	0.436501	333.225		239.9	0.0370825	333.323		239.9	-0.048933	333.696
																														239.8	0.504966	333.355		239.8	-0.0124905	333.454		239.8	-0.0528668	333.83
																														239.7	0.48965	333.481		239.7	-0.0250226	333.584		239.7	0.06174	333.966
																														239.6	0.559445	333.608		239.6	-0.0412389	333.717		239.6	0.038219	334.104
																														239.5	0.547775	333.737		239.5	0.0644301	333.853		239.5	0.109097	334.24
																														239.4	0.497242	333.868		239.4	0.0512306	333.989		239.4	0.0277487	334.374
																														239.3	0.472683	334.001		239.3	0.0298328	334.126		239.3	0.011627	334.51
																														239.2	0.546141	334.134		239.2	-0.0281482	334.262		239.2	-0.0348024	334.651
																														239.1	0.50667	334.268		239.1	-0.125198	334.399		239.1	-0.0573785	334.793
																														239	0.539516	334.4		239	-0.109435	334.536		239	-0.0794662	334.933
																														238.9	0.542965	334.536		238.9	-0.126992	334.677		238.9	-0.107587	335.075
																														238.8	0.484634	334.677		238.8	-0.134828	334.825		238.8	-0.152043	335.221
																														238.7	0.414471	334.817		238.7	-0.137813	334.973		238.7	-0.193068	335.365
																														238.6	0.342379	334.961		238.6	-0.182153	335.12		238.6	-0.153849	335.509
																														238.5	0.326652	335.102		238.5	-0.177884	335.264		238.5	-0.109503	335.654
																														238.4	0.412948	335.222		238.4	-0.0529916	335.386		238.4	-0.115516	335.781
																														238.3	0.469994	335.338		238.3	-0.0838138	335.514		238.3	-0.141705	335.912
																														238.2	0.436963	335.457		238.2	-0.0417357	335.644		238.2	-0.220421	336.042
																														238.1	0.399415	335.594		238.1	-0.0868561	335.795		238.1	-0.25582	336.189
																														238	0.344867	335.742		238	-0.0754366	335.951		238	-0.164977	336.345
																														237.9	0.336486	335.89		237.9	-0.153721	336.107		237.9	-0.176013	336.505
																														237.8	0.381692	336.042		237.8	-0.256813	336.264		237.8	-0.11943	336.669
																														237.7	0.507998	336.19		237.7	-0.277334	336.422		237.7	-0.178441	336.829
																														237.6	0.47015	336.33		237.6	-0.368467	336.567		237.6	-0.283791	336.973
																														237.5	0.493563	336.464		237.5	-0.292188	336.708		237.5	-0.329653	337.113
																														237.4	0.431985	336.6		237.4	-0.280411	336.853		237.4	-0.288272	337.255
																														237.3	0.394426	336.749		237.3	-0.260583	337.01		237.3	-0.26051	337.406
																														237.2	0.413942	336.901		237.2	-0.225182	337.171		237.2	-0.289306	337.567
																														237.1	0.485238	337.052		237.1	-0.244006	337.326		237.1	-0.324118	337.725
																														237	0.48955	337.2		237	-0.303993	337.483		237	-0.307297	337.887
																														236.9	0.538838	337.329		236.9	-0.351841	337.621		236.9	-0.257742	338.03
																														236.8	0.526299	337.46		236.8	-0.434859	337.764		236.8	-0.313682	338.176
																														236.7	0.558392	337.592		236.7	-0.484342	337.906		236.7	-0.319624	338.323
																														236.6	0.552562	337.744		236.6	-0.531375	338.07		236.6	-0.321842	338.486
																														236.5	0.553224	337.903		236.5	-0.514023	338.238		236.5	-0.278105	338.654
																														236.4	0.392686	338.049		236.4	-0.443353	338.39		236.4	-0.253905	338.804
																														236.3	0.379962	338.193		236.3	-0.377029	338.54		236.3	-0.281081	338.954
																														236.2	0.342353	338.335		236.2	-0.398	338.689		236.2	-0.353753	339.103
																														236.1	0.467771	338.486		236.1	-0.453094	338.852		236.1	-0.430845	339.265
																														236	0.494544	338.641		236	-0.493088	339.019		236	-0.400993	339.429
																														235.9	0.48318	338.777		235.9	-0.472707	339.163		235.9	-0.394728	339.577
																														235.8	0.489428	338.914		235.8	-0.467393	339.311		235.8	-0.440815	339.731
																														235.7	0.564964	339.052		235.7	-0.539072	339.46		235.7	-0.458091	339.886
																														235.6	0.577779	339.199		235.6	-0.635182	339.63		235.6	-0.414431	340.058
																														235.5	0.52949	339.335		235.5	-0.757988	339.792		235.5	-0.439613	340.216
																														235.4	0.413314	339.47		235.4	-0.761627	339.95		235.4	-0.313008	340.372
																														235.3	0.395369	339.616		235.3	-0.700049	340.107		235.3	-0.370503	340.524
																														235.2	0.41122	339.777		235.2	-0.617671	340.27		235.2	-0.325161	340.689
																														235.1	0.445506	339.928		235.1	-0.646929	340.42		235.1	-0.394403	340.839
																														235	0.451688	340.076		235	-0.680917	340.571		235	-0.351447	340.99
																														234.9	0.456249	340.217		234.9	-0.655273	340.723		234.9	-0.389565	341.143
																														234.8	0.446501	340.373		234.8	-0.674876	340.888		234.8	-0.506608	341.311
																														234.7	0.546344	340.513		234.7	-0.737888	341.043		234.7	-0.579254	341.469
																														234.6	0.639478	340.652		234.6	-0.839442	341.199		234.6	-0.556704	341.63
																														234.5	0.659537	340.793		234.5	-0.809222	341.35		234.5	-0.580793	341.794
																														234.4	0.624963	340.932		234.4	-0.752356	341.501		234.4	-0.518739	341.952
																														234.3	0.641585	341.075		234.3	-0.844257	341.658		234.3	-0.597315	342.111
																														234.2	0.578771	341.217		234.2	-0.896057	341.82		234.2	-0.581676	342.263
																														234.1	0.497133	341.356		234.1	-0.845054	341.977		234.1	-0.596557	342.417
																														234	0.425592	341.503		234	-0.843989	342.138		234	-0.558128	342.582
																														233.9	0.355825	341.65		233.9	-0.827971	342.296		233.9	-0.619173	342.745
																														233.8	0.365555	341.798		233.8	-0.846176	342.452		233.8	-0.644516	342.904
																														233.7	0.306073	341.956		233.7	-0.939473	342.614		233.7	-0.658393	343.066
																														233.6	0.336292	342.108		233.6	-0.97655	342.777		233.6	-0.710962	343.227
																														233.5	0.35271	342.258		233.5	-0.996486	342.942		233.5	-0.577502	343.392
																														233.4	0.455707	342.408		233.4	-1.05758	343.112		233.4	-0.590525	343.564
																														233.3	0.475559	342.559		233.3	-1.08169	343.276		233.3	-0.583635	343.735
																														233.2	0.485173	342.707		233.2	-1.12719	343.438		233.2	-0.57193	343.9
																														233.1	0.444901	342.856		233.1	-1.07421	343.601		233.1	-0.568693	344.07
																														233	0.509141	343.006		233	-1.04061	343.77		233	-0.601254	344.246
																														232.9	0.507038	343.154		232.9	-1.18012	343.938		232.9	-0.71629	344.419
																														232.8	0.52669	343.307		232.8	-1.25045	344.111		232.8	-0.853103	344.594
																														232.7	0.412503	343.443		232.7	-1.28541	344.263		232.7	-0.835638	344.747
																														232.6	0.433141	343.59		232.6	-1.2573	344.427		232.6	-0.874923	344.911
																														232.5	0.409444	343.739		232.5	-1.25339	344.594		232.5	-0.800306	345.077
																														232.4	0.452067	343.886		232.4	-1.20059	344.763		232.4	-0.804753	345.243
																														232.3	0.485595	344.033		232.3	-1.20292	344.934		232.3	-0.856082	345.415
																														232.2	0.472558	344.168		232.2	-1.16547	345.084		232.2	-0.865462	345.572
																														232.1	0.414171	344.309		232.1	-1.1606	345.244		232.1	-0.890721	345.742
																														232	0.417544	344.444		232	-1.23567	345.394		232	-0.829699	345.901
																														231.9	0.435927	344.588		231.9	-1.24662	345.557		231.9	-0.776024	346.069
																														231.8	0.510066	344.72		231.8	-1.31755	345.71		231.8	-0.774952	346.221
																														231.7	0.544339	344.861		231.7	-1.40703	345.877		231.7	-0.800934	346.382
																														231.6	0.535659	344.99		231.6	-1.41644	346.031		231.6	-0.861825	346.536
																														231.5	0.486993	345.132		231.5	-1.41941	346.196		231.5	-0.834966	346.705
																														231.4	0.462015	345.279		231.4	-1.41565	346.364		231.4	-0.880378	346.88
																														231.3	0.382629	345.423		231.3	-1.37537	346.533		231.3	-0.929199	347.052
																														231.2	0.379366	345.577		231.2	-1.44157	346.707		231.2	-0.957651	347.229
																														231.1	0.410495	345.72		231.1	-1.44794	346.868		231.1	-0.941143	347.395
																														231	0.498662	345.877		231	-1.5077	347.041		231	-0.967553	347.574
																														230.9	0.500373	346.019		230.9	-1.53869	347.202		230.9	-1.01943	347.743
																														230.8	0.470177	346.156		230.8	-1.58673	347.367		230.8	-1.02488	347.912
																														230.7	0.399163	346.298		230.7	-1.62358	347.536		230.7	-1.02608	348.08
																														230.6	0.423363	346.436		230.6	-1.6252	347.707		230.6	-0.952107	348.243
																														230.5	0.409524	346.589		230.5	-1.54275	347.887		230.5	-1.02483	348.421
																														230.4	0.414665	346.726		230.4	-1.48039	348.054		230.4	-1.0369	348.589
																														230.3	0.467853	346.872		230.3	-1.60649	348.225		230.3	-1.16679	348.767
																														230.2	0.511338	347.008		230.2	-1.7117	348.39		230.2	-1.13859	348.928
																														230.1	0.501639	347.147		230.1	-1.73761	348.559		230.1	-1.15365	349.099
																														230	0.495792	347.272		230	-1.7508	348.717		230	-1.02424	349.259
																														229.9	0.459002	347.407		229.9	-1.72167	348.879		229.9	-1.01477	349.429
																														229.8	0.530657	347.531		229.8	-1.82104	349.025		229.8	-1.03744	349.584
																														229.7	0.55602	347.65		229.7	-1.83622	349.162		229.7	-1.09542	349.73
																														229.6	0.555432	347.769		229.6	-1.9133	349.304		229.6	-1.10745	349.874
																														229.5	0.606737	347.877		229.5	-1.95258	349.439		229.5	-1.07351	350.013
																														229.4	0.453549	348.002		229.4	-2.05063	349.597		229.4	-0.996761	350.168
																														229.3	0.402714	348.117		229.3	-2.11031	349.745		229.3	-0.993803	350.314
																														229.2	0.408092	348.232		229.2	-2.0285	349.892		229.2	-1.13665	350.462
																														229.1	0.470343	348.357		229.1	-1.95152	350.048		229.1	-1.13891	350.618
																														229	0.519635	348.486		229	-1.90909	350.208		229	-1.14352	350.782
																														228.9	0.45357	348.625		228.9	-1.86814	350.38		228.9	-1.0809	350.956
																														228.8	0.450934	348.777		228.8	-1.97656	350.559		228.8	-1.10559	351.144
																														228.7	0.441877	348.927		228.7	-1.97111	350.743		228.7	-1.20776	351.338
																														228.6	0.473314	349.086		228.6	-1.95326	350.935		228.6	-1.27853	351.538
																														228.5	0.564523	349.252		228.5	-1.9166	351.137		228.5	-1.21197	351.745
																														228.4	0.584581	349.421		228.4	-1.89214	351.344		228.4	-1.11861	351.946
																														228.3	0.542318	349.594		228.3	-1.84156	351.55		228.3	-1.09389	352.149
																														228.2	0.486815	349.767		228.2	-1.91115	351.757		228.2	-1.14302	352.359
																														228.1	0.429837	349.93		228.1	-1.89434	351.952		228.1	-1.16726	352.562
																														228	0.360309	350.09		228	-1.974	352.146		228	-1.16712	352.768
																														227.9	0.331557	350.249		227.9	-2.06368	352.342		227.9	-1.10409	352.969
																														227.8	0.356673	350.403		227.8	-2.10889	352.542		227.8	-1.08951	353.168
																														227.7	0.394309	350.557		227.7	-2.17954	352.739		227.7	-1.07933	353.362
																														227.6	0.441172	350.701		227.6	-2.24656	352.927		227.6	-1.09648	353.546
																														227.5	0.443739	350.853		227.5	-2.19129	353.116		227.5	-1.20404	353.743
																														227.4	0.437294	351.007		227.4	-2.17767	353.305		227.4	-1.22796	353.934
																														227.3	0.449595	351.16		227.3	-2.08776	353.496		227.3	-1.27192	354.13
																														227.2	0.464754	351.303		227.2	-2.09061	353.679		227.2	-1.24915	354.317
																														227.1	0.452016	351.457		227.1	-2.16526	353.873		227.1	-1.19981	354.52
																														227	0.394069	351.613		227	-2.20288	354.066		227	-1.19721	354.722
																														226.9	0.444548	351.759		226.9	-2.29086	354.257		226.9	-1.08047	354.918
																														226.8	0.478502	351.892		226.8	-2.22272	354.438		226.8	-1.09494	355.101
																														226.7	0.554846	352.017		226.7	-2.19122	354.615		226.7	-1.08782	355.281
																														226.6	0.509575	352.16		226.6	-2.19266	354.806		226.6	-1.21663	355.479
																														226.5	0.550728	352.304		226.5	-2.27388	355.001		226.5	-1.14943	355.676
																														226.4	0.506979	352.451		226.4	-2.32994	355.193		226.4	-1.16824	355.873
																														226.3	0.402802	352.59		226.3	-2.26992	355.379		226.3	-1.18191	356.059
																														226.2	0.402389	352.721		226.2	-2.24357	355.554		226.2	-1.23648	356.244
																														226.1	0.403166	352.856		226.1	-2.23648	355.737		226.1	-1.15182	356.433
																														226	0.549107	353		226	-2.26346	355.933		226	-1.17568	356.637
																														225.9	0.535953	353.145		225.9	-2.26504	356.136		225.9	-1.19454	356.839
																														225.8	0.59727	353.295		225.8	-2.24491	356.341		225.8	-1.19663	357.043
																														225.7	0.593786	353.439		225.7	-2.27835	356.533		225.7	-1.16948	357.235
																														225.6	0.544205	353.579		225.6	-2.35761	356.72		225.6	-1.04081	357.427
																														225.5	0.432026	353.713		225.5	-2.43763	356.902		225.5	-1.02977	357.619
																														225.4	0.371897	353.849		225.4	-2.44853	357.09		225.4	-0.979601	357.814
																														225.3	0.446018	353.983		225.3	-2.4183	357.279		225.3	-1.07724	358.009
																														225.2	0.535272	354.124		225.2	-2.42697	357.476		225.2	-1.11256	358.207
																														225.1	0.46359	354.279		225.1	-2.4247	357.684		225.1	-1.18177	358.421
																														225	0.38782	354.437		225	-2.44204	357.893		225	-1.16399	358.633
																														224.9	0.334628	354.594		224.9	-2.41854	358.097		224.9	-1.20341	358.844
																														224.8	0.294912	354.732		224.8	-2.35213	358.292		224.8	-1.1113	359.043
																														224.7	0.401381	354.866		224.7	-2.33995	358.482		224.7	-1.11945	359.24
																														224.6	0.399602	355		224.6	-2.26868	358.676		224.6	-1.1316	359.436
																														224.5	0.519111	355.14		224.5	-2.2904	358.863		224.5	-1.16471	359.636
																														224.4	0.57886	355.282		224.4	-2.31247	359.059		224.4	-1.18154	359.83
																														224.3	0.622982	355.424		224.3	-2.33134	359.253		224.3	-1.16494	360.032
																														224.2	0.585175	355.566		224.2	-2.39112	359.454		224.2	-1.06318	360.237
																														224.1	0.498732	355.708		224.1	-2.4686	359.657		224.1	-0.988437	360.445
																														224	0.432262	355.848		224	-2.43579	359.855		224	-0.986094	360.654
																														223.9	0.576823	355.991		223.9	-2.46645	360.06		223.9	-1.02954	360.863
																														223.8	0.63354	356.134		223.8	-2.43126	360.263		223.8	-1.03844	361.074
																														223.7	0.625507	356.284		223.7	-2.43555	360.47		223.7	-1.04886	361.29
																														223.6	0.525147	356.434		223.6	-2.57197	360.676		223.6	-1.0826	361.505
																														223.5	0.464137	356.584		223.5	-2.60182	360.888		223.5	-0.980603	361.719
																														223.4	0.425179	356.731		223.4	-2.64761	361.099		223.4	-0.956703	361.937
																														223.3	0.442443	356.879		223.3	-2.57975	361.315		223.3	-0.919675	362.156
																														223.2	0.470165	357.024		223.2	-2.49428	361.523		223.2	-0.946865	362.375
																														223.1	0.475741	357.155		223.1	-2.33014	361.719		223.1	-1.04487	362.582
																														223	0.519939	357.291		223	-2.29061	361.914		223	-1.04262	362.793
																														222.9	0.478763	357.427		222.9	-2.19393	362.116		222.9	-1.17472	363.006
																														222.8	0.55423	357.578		222.8	-2.27103	362.331		222.8	-1.14042	363.233
																														222.7	0.601259	357.724		222.7	-2.25394	362.551		222.7	-1.16577	363.462
																														222.6	0.542359	357.874		222.6	-2.33745	362.773		222.6	-1.14077	363.688
																														222.5	0.462412	358.022		222.5	-2.29033	362.993		222.5	-1.11487	363.917
																														222.4	0.398469	358.176		222.4	-2.30062	363.219		222.4	-1.06868	364.149
																														222.3	0.288296	358.327		222.3	-2.25787	363.437		222.3	-0.99128	364.382
																														222.2	0.307822	358.465		222.2	-2.35079	363.649		222.2	-1.04083	364.602
																														222.1	0.316369	358.603		222.1	-2.33463	363.854		222.1	-1.05567	364.818
																														222	0.373932	358.739		222	-2.38666	364.073		222	-1.07772	365.039
																														221.9	0.424806	358.885		221.9	-2.37787	364.303		221.9	-1.11682	365.275
																														221.8	0.438864	359.035		221.8	-2.46022	364.537		221.8	-1.0477	365.514
																														221.7	0.457705	359.177		221.7	-2.54351	364.752		221.7	-1.02828	365.742
																														221.6	0.439197	359.322		221.6	-2.50092	364.971		221.6	-0.997724	365.973
																														221.5	0.44462	359.466		221.5	-2.54557	365.19		221.5	-0.887162	366.206
																														221.4	0.278918	359.618		221.4	-2.48288	365.425		221.4	-0.918331	366.453
																														221.3	0.321842	359.77		221.3	-2.542	365.657		221.3	-0.882391	366.695
																														221.2	0.201679	359.91		221.2	-2.50008	365.882		221.2	-0.995934	366.927
																														221.1	0.41302	360.05		221.1	-2.43752	366.109		221.1	-1.06016	367.162
																														221	0.447351	360.193		221	-2.37602	366.341		221	-1.07276	367.405
																														220.9	0.456689	360.348		220.9	-2.24703	366.579		220.9	-1.07149	367.657
																														220.8	0.484	360.492		220.8	-2.21899	366.809		220.8	-0.948862	367.903
																														220.7	0.416492	360.635		220.7	-2.14542	367.04		220.7	-0.938109	368.148
																														220.6	0.45434	360.775		220.6	-2.10012	367.274		220.6	-0.974742	368.392
																														220.5	0.429953	360.914		220.5	-2.14602	367.512		220.5	-0.93005	368.633
																														220.4	0.452625	361.064		220.4	-2.17454	367.756		220.4	-1.0402	368.884
																														220.3	0.494736	361.212		220.3	-2.23404	367.999		220.3	-0.986674	369.134
																														220.2	0.52821	361.363		220.2	-2.43406	368.243		220.2	-1.0476	369.389
																														220.1	0.485023	361.511		220.1	-2.37234	368.488		220.1	-0.875796	369.648
																														220	0.362093	361.664		220	-2.35906	368.735		220	-0.799144	369.909
																														219.9	0.437408	361.807		219.9	-2.3837	368.985		219.9	-0.838497	370.167
																														219.8	0.507503	361.959		219.8	-2.35444	369.241		219.8	-0.810465	370.43
																														219.7	0.573834	362.106		219.7	-2.38564	369.499		219.7	-0.824792	370.696
																														219.6	0.546956	362.255		219.6	-2.31036	369.758		219.6	-0.591663	370.963
																														219.5	0.544087	362.405		219.5	-2.2658	370.012		219.5	-0.60856	371.234
																														219.4	0.442445	362.546		219.4	-2.24112	370.261		219.4	-0.595751	371.495
																														219.3	0.565323	362.695		219.3	-2.12343	370.515		219.3	-0.687378	371.764
																														219.2	0.423604	362.849		219.2	-2.10797	370.785		219.2	-0.781665	372.039
																														219.1	0.417304	363.003		219.1	-2.15482	371.049		219.1	-0.824449	372.308
																														219	0.379257	363.156		219	-2.29162	371.321		219	-0.870991	372.58
																														218.9	0.488276	363.299		218.9	-2.33565	371.575		218.9	-0.767794	372.843
																														218.8	0.554397	363.446		218.8	-2.30149	371.837		218.8	-0.552301	373.118
																														218.7	0.582869	363.585		218.7	-2.14152	372.087		218.7	-0.547591	373.383
																														218.6	0.515636	363.732		218.6	-2.12467	372.349		218.6	-0.470937	373.659
																														218.5	0.319793	363.873		218.5	-2.19001	372.604		218.5	-0.594015	373.919
																														218.4	0.282622	364.021		218.4	-2.21719	372.875		218.4	-0.752798	374.196
																														218.3	0.365281	364.163		218.3	-2.07231	373.136		218.3	-0.69372	374.458
																														218.2	0.470956	364.316		218.2	-1.89644	373.407		218.2	-0.817437	374.735
																														218.1	0.582035	364.46		218.1	-1.90938	373.667		218.1	-0.917818	375.004
																														218	0.610143	364.613		218	-1.95719	373.935		218	-0.971884	375.285
																														217.9	0.639381	364.753		217.9	-2.16437	374.197		217.9	-0.950057	375.555
																														217.8	0.566984	364.904		217.8	-2.22818	374.469		217.8	-0.785368	375.837
																														217.7	0.39283	365.047		217.7	-2.24564	374.729		217.7	-0.760828	376.107
																														217.6	0.427562	365.191		217.6	-2.12617	374.984		217.6	-0.853405	376.372
																														217.5	0.390102	365.333		217.5	-2.10659	375.245		217.5	-0.886151	376.639
																														217.4	0.445583	365.477		217.4	-2.02121	375.504		217.4	-0.787071	376.909
																														217.3	0.420786	365.627		217.3	-2.01046	375.778		217.3	-0.779821	377.192
																														217.2	0.274682	365.774		217.2	-1.8966	376.035		217.2	-0.721384	377.463
																														217.1	0.33987	365.917		217.1	-1.86302	376.29		217.1	-0.702131	377.728
																														217	0.309919	366.066		217	-1.85701	376.545		217	-0.652283	377.989
																														216.9	0.515744	366.206		216.9	-1.84168	376.799		216.9	-0.580305	378.248
																														216.8	0.504591	366.353		216.8	-1.95029	377.058		216.8	-0.738855	378.513
																														216.7	0.420476	366.5		216.7	-2.02594	377.322		216.7	-0.723501	378.788
																														216.6	0.416007	366.646		216.6	-1.9402	377.583		216.6	-0.886721	379.058
																														216.5	0.430702	366.791		216.5	-1.95074	377.841		216.5	-0.825703	379.327
																														216.4	0.533295	366.937		216.4	-1.86434	378.1		216.4	-0.730475	379.593
																														216.3	0.506197	367.082		216.3	-1.89429	378.352		216.3	-0.786346	379.855
																														216.2	0.468322	367.225		216.2	-1.96661	378.609		216.2	-0.79804	380.118
																														216.1	0.40552	367.361		216.1	-1.94341	378.856		216.1	-0.887776	380.372
																														216	0.400942	367.507		216	-1.96484	379.117		216	-0.915928	380.643
																														215.9	0.296687	367.658		215.9	-1.91739	379.377		215.9	-0.78052	380.913
																														215.8	0.32481	367.81		215.8	-2.1091	379.634		215.8	-0.632925	381.185
																														215.7	0.380696	367.948		215.7	-2.11912	379.879		215.7	-0.721386	381.444
																														215.6	0.463437	368.082		215.6	-2.10322	380.121		215.6	-0.727249	381.7
																														215.5	0.515152	368.224		215.5	-2.15239	380.377		215.5	-0.853021	381.966
																														215.4	0.482724	368.367		215.4	-2.14005	380.637		215.4	-0.835203	382.236
																														215.3	0.395038	368.512		215.3	-2.13789	380.902		215.3	-0.850185	382.505
																														215.2	0.400882	368.645		215.2	-2.05731	381.157		215.2	-0.886564	382.772
																														215.1	0.482857	368.777		215.1	-1.92053	381.409		215.1	-0.937113	383.037
																														215	0.466203	368.914		215	-1.90437	381.665		215	-0.877569	383.308
																														214.9	0.532938	369.063		214.9	-1.7803	381.937		214.9	-0.80935	383.591
																														214.8	0.541751	369.219		214.8	-1.78128	382.215		214.8	-0.807692	383.882
																														214.7	0.693254	369.372		214.7	-1.86541	382.492		214.7	-0.72804	384.17
																														214.6	0.596148	369.518		214.6	-1.92878	382.761		214.6	-0.789928	384.452
																														214.5	0.634337	369.657		214.5	-2.13245	383.027		214.5	-0.860042	384.729
																														214.4	0.525159	369.794		214.4	-2.15108	383.292		214.4	-0.898918	385.007
																														214.3	0.462435	369.931		214.3	-2.15072	383.564		214.3	-1.00732	385.288
																														214.2	0.41507	370.069		214.2	-2.23789	383.836		214.2	-0.992566	385.57
																														214.1	0.430981	370.205		214.1	-2.23155	384.11		214.1	-1.12844	385.858
																														214	0.45096	370.341		214	-2.26816	384.384		214	-1.03658	386.147
																														213.9	0.44143	370.475		213.9	-2.28846	384.662		213.9	-0.877684	386.437
																														213.8	0.374796	370.611		213.8	-2.30565	384.939		213.8	-0.867245	386.727
																														213.7	0.327132	370.749		213.7	-2.23444	385.219		213.7	-0.920174	387.021
																														213.6	0.333213	370.892		213.6	-2.16126	385.502		213.6	-1.1566	387.318
																														213.5	0.382177	371.038		213.5	-2.17217	385.787		213.5	-1.08079	387.62
																														213.4	0.456187	371.187		213.4	-2.24806	386.081		213.4	-1.01546	387.925
																														213.3	0.516973	371.331		213.3	-2.36699	386.373		213.3	-0.886418	388.227
																														213.2	0.443566	371.474		213.2	-2.33352	386.665		213.2	-0.874743	388.529
																														213.1	0.503023	371.615		213.1	-2.24754	386.954		213.1	-0.947263	388.834
																														213	0.517551	371.76		213	-2.18625	387.249		213	-1.05276	389.147
																														212.9	0.574417	371.905		212.9	-2.13714	387.543		212.9	-1.17004	389.461
																														212.8	0.495165	372.049		212.8	-2.21571	387.843		212.8	-1.13715	389.775
																														212.7	0.354137	372.191		212.7	-2.26161	388.14		212.7	-1.13051	390.086
																														212.6	0.352796	372.321		212.6	-2.26498	388.425		212.6	-1.0389	390.39
																														212.5	0.362545	372.455		212.5	-2.34954	388.711		212.5	-1.16239	390.697
																														212.4	0.349749	372.592		212.4	-2.44817	389.006		212.4	-1.24413	391.01
																														212.3	0.381076	372.745		212.3	-2.49514	389.315		212.3	-1.40259	391.336
																														212.2	0.44141	372.9		212.2	-2.49013	389.631		212.2	-1.42982	391.665
																														212.1	0.421834	373.048		212.1	-2.39695	389.934		212.1	-1.45653	391.983
																														212	0.475391	373.195		212	-2.56708	390.239		212	-1.36587	392.306
																														211.9	0.42931	373.341		211.9	-2.51657	390.544		211.9	-1.32437	392.633
																														211.8	0.455208	373.498		211.8	-2.58579	390.868		211.8	-1.19053	392.978
																														211.7	0.443802	373.655		211.7	-2.40656	391.197		211.7	-1.13045	393.328
																														211.6	0.421633	373.804		211.6	-2.2946	391.514		211.6	-1.17799	393.667
																														211.5	0.49705	373.954		211.5	-2.33423	391.83		211.5	-1.29949	394.004
																														211.4	0.65795	374.101		211.4	-2.45579	392.15		211.4	-1.45389	394.353
																														211.3	0.631446	374.249		211.3	-2.50225	392.471		211.3	-1.46673	394.696
																														211.2	0.571765	374.402		211.2	-2.46319	392.804		211.2	-1.44817	395.05
																														211.1	0.391866	374.555		211.1	-2.44363	393.133		211.1	-1.42395	395.397
																														211	0.39809	374.709		211	-2.44748	393.463		211	-1.53722	395.746
																														210.9	0.467619	374.866		210.9	-2.59036	393.793		210.9	-1.60987	396.107
																														210.8	0.539057	375.025		210.8	-2.56157	394.133		210.8	-1.71825	396.472
																														210.7	0.54495	375.186		210.7	-2.55104	394.475		210.7	-1.7369	396.839
																														210.6	0.562038	375.349		210.6	-2.44344	394.827		210.6	-1.68208	397.21
																														210.5	0.515894	375.512		210.5	-2.53951	395.176		210.5	-1.61146	397.578
																														210.4	0.562692	375.674		210.4	-2.57792	395.522		210.4	-1.60368	397.955
																														210.3	0.482913	375.837		210.3	-2.7613	395.874		210.3	-1.61712	398.335
																														210.2	0.432805	375.991		210.2	-2.82092	396.216		210.2	-1.57541	398.709
																														210.1	0.418888	376.153		210.1	-3.03968	396.573		210.1	-1.65029	399.092
																														210	0.44825	376.301		210	-2.90445	396.917		210	-1.73492	399.464
																														209.9	0.469156	376.459		209.9	-2.90353	397.274		209.9	-1.9688	399.85
																														209.8	0.476276	376.609		209.8	-2.92381	397.622		209.8	-2.04355	400.231
																														209.7	0.454673	376.773		209.7	-3.01107	397.988		209.7	-2.09483	400.623
																														209.6	0.426806	376.936		209.6	-3.1998	398.35		209.6	-2.12362	401.009
																														209.5	0.41718	377.109		209.5	-3.19199	398.717		209.5	-1.97535	401.403
																														209.4	0.362807	377.277		209.4	-3.30559	399.081		209.4	-2.02174	401.796
																														209.3	0.302747	377.447		209.3	-3.37828	399.45		209.3	-2.07647	402.203
																														209.2	0.43481	377.607		209.2	-3.32024	399.817		209.2	-2.19495	402.597
																														209.1	0.43183	377.761		209.1	-3.26155	400.183		209.1	-2.32276	402.995
																														209	0.494229	377.919		209	-3.29113	400.558		209	-2.4949	403.397
																														208.9	0.411626	378.075		208.9	-3.36491	400.928		208.9	-2.64231	403.798
																														208.8	0.364897	378.237		208.8	-3.44863	401.309		208.8	-2.7085	404.207
																														208.7	0.301589	378.401		208.7	-3.55245	401.691		208.7	-2.55558	404.614
																														208.6	0.37355	378.565		208.6	-3.45022	402.077		208.6	-2.49944	405.025
																														208.5	0.509849	378.731		208.5	-3.50157	402.458		208.5	-2.48304	405.435
																														208.4	0.582518	378.907		208.4	-3.5439	402.853		208.4	-2.70647	405.856
																														208.3	0.629752	379.078		208.3	-3.79938	403.243		208.3	-2.8111	406.272
																														208.2	0.586623	379.248		208.2	-3.71819	403.638		208.2	-2.9271	406.695
																														208.1	0.581609	379.417		208.1	-3.79147	404.039		208.1	-2.87419	407.127
																														208	0.541083	379.587		208	-3.83085	404.436		208	-3.13508	407.561
																														207.9	0.389518	379.758		207.9	-3.81608	404.845		207.9	-3.12812	408.004
																														207.8	0.406784	379.924		207.8	-3.72688	405.244		207.8	-3.21638	408.438
																														207.7	0.297503	380.087		207.7	-3.78909	405.652		207.7	-3.2267	408.881
																														207.6	0.409691	380.261		207.6	-4.09105	406.073		207.6	-3.20448	409.342
																														207.5	0.321551	380.436		207.5	-4.32107	406.495		207.5	-3.1152	409.81
																														207.4	0.214097	380.618		207.4	-4.37824	406.923		207.4	-3.18124	410.284
																														207.3	0.34308	380.793		207.3	-4.2286	407.347		207.3	-3.26914	410.751
																														207.2	0.341561	380.97		207.2	-4.23264	407.776		207.2	-3.39538	411.223
																														207.1	0.420397	381.143		207.1	-4.33929	408.208		207.1	-3.37614	411.693
																														207	0.477126	381.314		207	-4.34525	408.647		207	-3.35836	412.166
																														206.9	0.638169	381.481		206.9	-4.36377	409.093		206.9	-3.53655	412.651
																														206.8	0.583556	381.663		206.8	-4.41416	409.557		206.8	-3.73464	413.161
																														206.7	0.539604	381.848		206.7	-4.62607	410.026		206.7	-3.92582	413.678
																														206.6	0.372522	382.035		206.6	-4.84401	410.5		206.6	-3.9205	414.202
																														206.5	0.447699	382.211		206.5	-4.98568	410.968		206.5	-4.0424	414.717
																														206.4	0.487155	382.387		206.4	-4.93814	411.437		206.4	-4.08439	415.233
																														206.3	0.611966	382.567		206.3	-5.0249	411.91		206.3	-4.16343	415.756
																														206.2	0.542726	382.749		206.2	-5.08436	412.391		206.2	-4.21917	416.283
																														206.1	0.482984	382.935		206.1	-5.14756	412.873		206.1	-4.00776	416.813
																														206	0.378215	383.103		206	-5.1095	413.351		206	-4.13292	417.338
																														205.9	0.369135	383.27		205.9	-5.12001	413.83		205.9	-4.26502	417.866
																														205.8	0.463615	383.441		205.8	-5.20581	414.322		205.8	-4.50626	418.404
																														205.7	0.499375	383.618		205.7	-5.16803	414.819		205.7	-4.57616	418.957
																														205.6	0.504808	383.805		205.6	-5.31659	415.331		205.6	-4.70433	419.519
																														205.5	0.377219	383.993		205.5	-5.37384	415.842		205.5	-4.75438	420.083
																														205.4	0.266318	384.179		205.4	-5.49226	416.36		205.4	-4.89847	420.654
																														205.3	0.175388	384.368		205.3	-5.59952	416.879		205.3	-5.07529	421.223
																														205.2	0.305297	384.539		205.2	-5.52807	417.392		205.2	-5.08828	421.79
																														205.1	0.305998	384.718		205.1	-5.63404	417.914		205.1	-5.14865	422.358
																														205	0.433466	384.897		205	-5.6652	418.442		205	-5.2431	422.936
																														204.9	0.293781	385.087		204.9	-5.74067	418.983		204.9	-5.31781	423.53
																														204.8	0.313338	385.27		204.8	-5.95515	419.521		204.8	-5.53391	424.127
																														204.7	0.40014	385.451		204.7	-6.01887	420.066		204.7	-5.69969	424.731
																														204.6	0.443641	385.64		204.6	-6.08429	420.611		204.6	-5.6039	425.342
																														204.5	0.416137	385.834		204.5	-6.19118	421.172		204.5	-5.51673	425.966
																														204.4	0.294566	386.024		204.4	-6.29163	421.732		204.4	-5.46868	426.591
																														204.3	0.257883	386.214		204.3	-6.52506	422.299		204.3	-5.63723	427.224
																														204.2	0.220255	386.395		204.2	-6.49741	422.859		204.2	-5.87738	427.854
																														204.1	0.354394	386.587		204.1	-6.41818	423.435		204.1	-5.90644	428.5
																														204	0.398144	386.784		204	-6.31256	424.021		204	-5.99985	429.162
																														203.9	0.401384	386.983		203.9	-6.24797	424.616		203.9	-6.03821	429.827
																														203.8	0.459903	387.183		203.8	-6.36068	425.224		203.8	-5.96891	430.501
																														203.7	0.415066	387.375		203.7	-6.4149	425.827		203.7	-6.21162	431.171
																														203.6	0.409796	387.575		203.6	-6.48261	426.446		203.6	-6.34398	431.856
																														203.5	0.430106	387.77		203.5	-6.50118	427.063		203.5	-6.46967	432.551
																														203.4	0.443221	387.974		203.4	-6.76123	427.699		203.4	-6.48944	433.256
																														203.3	0.490773	388.167		203.3	-6.79083	428.329		203.3	-6.57463	433.963
																														203.2	0.391197	388.369		203.2	-6.93496	428.982		203.2	-6.64991	434.687
																														203.1	0.359507	388.567		203.1	-6.85794	429.627		203.1	-6.85924	435.408
																														203	0.281935	388.776		203	-6.99776	430.295		203	-6.88356	436.148
																														202.9	0.254207	388.975		202.9	-6.86715	430.952		202.9	-7.16781	436.883
																														202.8	0.443505	389.183		202.8	-6.92894	431.634		202.8	-7.18833	437.636
																														202.7	0.615166	389.384		202.7	-6.90627	432.312		202.7	-7.21199	438.387
																														202.6	0.62982	389.59		202.6	-6.96745	433.004		202.6	-6.97885	439.152
																														202.5	0.624457	389.796		202.5	-6.93193	433.704		202.5	-6.90197	439.933
																														202.4	0.480217	390.003		202.4	-6.9089	434.416		202.4	-6.9178	440.728
																														202.3	0.560764	390.209		202.3	-6.85359	435.135		202.3	-7.19044	441.533
																														202.2	0.593096	390.413		202.2	-7.00429	435.858		202.2	-7.45406	442.337
																														202.1	0.582545	390.628		202.1	-6.96689	436.586		202.1	-7.6139	443.158
																														202	0.712997	390.849		202	-6.86295	437.321		202	-7.4469	443.982
																														201.9	0.618565	391.067		201.9	-6.69488	438.065		201.9	-7.28118	444.815
																														201.8	0.660433	391.287		201.8	-6.68582	438.82		201.8	-7.47105	445.657
																														201.7	0.524189	391.511		201.7	-6.92707	439.599		201.7	-7.85815	446.522
																														201.6	0.547799	391.736		201.6	-7.15888	440.399		201.6	-8.09926	447.401
																														201.5	0.479579	391.962		201.5	-7.19087	441.206		201.5	-8.23084	448.292
																														201.4	0.437866	392.183		201.4	-7.20746	442.015		201.4	-8.24799	449.19
																														201.3	0.411614	392.409		201.3	-7.18958	442.824		201.3	-8.32611	450.089
																														201.2	0.434178	392.64		201.2	-7.25051	443.651		201.2	-8.36344	451.004
																														201.1	0.405681	392.875		201.1	-7.19552	444.485		201.1	-8.51893	451.922
																														201	0.332793	393.11		201	-7.27904	445.342		201	-8.35006	452.845
																														200.9	0.404682	393.348		200.9	-7.19025	446.2		200.9	-8.32101	453.779
																														200.8	0.549238	393.59		200.8	-6.93169	447.087		200.8	-8.21603	454.744
																														200.7	0.76129	393.835		200.7	-6.77742	447.99		200.7	-8.25779	455.739
																														200.6	0.821975	394.09		200.6	-6.88682	448.923		200.6	-8.44621	456.763
																														200.5	0.886244	394.35		200.5	-6.94982	449.861		200.5	-8.5712	457.793
																														200.4	0.825982	394.618		200.4	-7.30379	450.821		200.4	-8.93667	458.831
																														200.3	0.834404	394.882		200.3	-7.17074	451.776		200.3	-8.91562	459.88
																														200.2	0.755371	395.143		200.2	-7.17008	452.749		200.2	-8.88455	460.945
																														200.1	0.622256	395.404		200.1	-7.05964	453.726		200.1	-8.72868	462.017
																														200	0.607225	395.668		200	-6.91166	454.724		200	-8.53481	463.108
																														199.9	0.532803	395.926		199.9	-6.91067	455.726		199.9	-8.6041	464.2
																														199.8	0.596036	396.19		199.8	-6.63229	456.75		199.8	-8.75524	465.307
																														199.7	0.535255	396.463		199.7	-6.59144	457.783		199.7	-8.93477	466.429
																														199.6	0.39271	396.748		199.6	-6.53264	458.848		199.6	-8.86939	467.574
																														199.5	0.446878	397.021		199.5	-6.90978	459.923		199.5	-8.63789	468.724
																														199.4	0.451067	397.294		199.4	-6.93234	461.009		199.4	-8.54242	469.893
																														199.3	0.683889	397.566		199.3	-6.68683	462.102		199.3	-9.03341	471.076
																														199.2	0.637196	397.851		199.2	-6.56845	463.214		199.2	-9.43431	472.278
																														199.1	0.619666	398.131		199.1	-6.31253	464.329		199.1	-9.6231	473.483
																														199	0.709845	398.413		199	-6.26788	465.453		199	-9.70945	474.692
																														198.9	0.682631	398.691		198.9	-6.20813	466.591		198.9	-9.54135	475.904
																														198.8	0.74712	398.978		198.8	-6.1373	467.751		198.8	-9.42522	477.148
																														198.7	0.675391	399.272		198.7	-6.17658	468.942		198.7	-9.49991	478.419
																														198.6	0.675405	399.567		198.6	-6.00215	470.147		198.6	-9.24371	479.711
																														198.5	0.734789	399.863		198.5	-5.9271	471.377		198.5	-9.22005	481.017
																														198.4	0.734066	400.153		198.4	-5.72885	472.609		198.4	-9.2149	482.331
																														198.3	0.619886	400.454		198.3	-5.68079	473.862		198.3	-9.08432	483.66
																														198.2	0.55962	400.751		198.2	-5.78633	475.129		198.2	-9.11029	485.004
																														198.1	0.569473	401.044		198.1	-5.7855	476.4		198.1	-9.01728	486.355
																														198	0.639845	401.341		198	-5.739	477.687		198	-8.99814	487.724
																														197.9	0.825842	401.635		197.9	-5.60567	478.979		197.9	-8.84333	489.096
																														197.8	0.955997	401.946		197.8	-5.60383	480.291		197.8	-8.73736	490.499
																														197.7	0.90285	402.251		197.7	-5.73364	481.61		197.7	-8.52886	491.904
																														197.6	0.97935	402.553		197.6	-5.95017	482.94		197.6	-8.44069	493.319
																														197.5	0.941208	402.857		197.5	-5.90412	484.278		197.5	-8.44812	494.748
																														197.4	1.04575	403.16		197.4	-5.37988	485.622		197.4	-8.48947	496.181
																														197.3	0.953278	403.464		197.3	-4.93926	486.97		197.3	-8.33012	497.623
																														197.2	0.904943	403.767		197.2	-4.83484	488.334		197.2	-8.77482	499.067
																														197.1	0.750939	404.076		197.1	-4.71673	489.715		197.1	-8.88526	500.531
																														197	0.662679	404.388		197	-4.86959	491.119		197	-9.38301	502.014
																														196.9	0.615509	404.701		196.9	-4.53887	492.525		196.9	-9.5505	503.514
																														196.8	0.668795	405.009		196.8	-4.50047	493.938		196.8	-9.2767	505.013
																														196.7	0.818036	405.316		196.7	-4.04061	495.353		196.7	-8.85764	506.517
																														196.6	1.04501	405.625		196.6	-3.88706	496.778		196.6	-8.21303	508.034
																														196.5	1.04858	405.933		196.5	-3.94932	498.212		196.5	-7.90303	509.562
																														196.4	1.15456	406.241		196.4	-3.69398	499.653		196.4	-7.71898	511.105
																														196.3	0.888647	406.552		196.3	-3.50589	501.101		196.3	-7.86192	512.651
																														196.2	0.748312	406.864		196.2	-3.05282	502.558		196.2	-8.16053	514.222
																														196.1	0.608796	407.178		196.1	-2.92497	504.025		196.1	-8.04471	515.798
																														196	0.587181	407.495		196	-3.17521	505.503		196	-7.79366	517.393
																														195.9	0.702698	407.812		195.9	-3.41234	506.98		195.9	-7.79103	518.989
																														195.8	0.832226	408.127		195.8	-3.0908	508.46		195.8	-7.59867	520.588
																														195.7	0.972261	408.436		195.7	-2.86302	509.936		195.7	-7.708	522.181
																														195.6	1.05922	408.746		195.6	-2.75185	511.416		195.6	-7.72574	523.776
																														195.5	0.913077	409.047		195.5	-2.74232	512.893		195.5	-7.07835	525.363
																														195.4	0.900688	409.352		195.4	-2.84396	514.393		195.4	-7.24232	526.973
																														195.3	0.729458	409.661		195.3	-2.35598	515.912		195.3	-6.81643	528.593
																														195.2	0.737844	409.974		195.2	-2.17191	517.464		195.2	-7.4737	530.238
																														195.1	0.750314	410.279		195.1	-1.71139	519.021		195.1	-7.07134	531.881
																														195	0.804465	410.586		195	-1.61111	520.57		195	-6.95578	533.514
																														194.9	0.80466	410.889		194.9	-1.71778	522.1		194.9	-6.86936	535.141
																														194.8	0.81339	411.185		194.8	-1.68256	523.626		194.8	-7.20118	536.767
																														194.7	0.661499	411.484		194.7	-1.55816	525.171		194.7	-7.14002	538.412
																														194.6	0.655437	411.773		194.6	-1.76505	526.741		194.6	-6.86436	540.077
																														194.5	0.475793	412.069		194.5	-1.31997	528.31		194.5	-6.61166	541.745
																														194.4	0.551993	412.358		194.4	-1.41199	529.871		194.4	-6.32637	543.408
																														194.3	0.605038	412.642		194.3	-1.20832	531.404		194.3	-6.4782	545.045
																														194.2	0.814321	412.915		194.2	-0.983286	532.933		194.2	-6.71863	546.669
																														194.1	0.850388	413.183		194.1	-0.975257	534.471		194.1	-6.83644	548.301
																														194	0.901511	413.448		194	-0.978699	536.03		194	-7.21378	549.956
																														193.9	0.8871	413.73		193.9	-0.699012	537.596		193.9	-7.05524	551.621
																														193.8	0.852626	414.01		193.8	-0.609317	539.15		193.8	-6.72353	553.27
																														193.7	0.912579	414.293		193.7	-0.171339	540.686		193.7	-5.75375	554.887
																														193.6	1.11697	414.566		193.6	-0.209064	542.209		193.6	-5.05334	556.497
																														193.5	1.11931	414.839		193.5	0.105802	543.725		193.5	-4.6672	558.099
																														193.4	1.26111	415.113		193.4	0.0586394	545.232		193.4	-5.28688	559.701
																														193.3	1.21073	415.391		193.3	-0.177009	546.733		193.3	-5.37579	561.278
																														193.2	1.11107	415.683		193.2	-0.26986	548.233		193.2	-5.64421	562.855
																														193.1	0.970868	415.98		193.1	-0.125488	549.727		193.1	-5.76604	564.421
																														193	0.943597	416.282		193	-0.00886902	551.207		193	-5.98171	565.984
																														192.9	0.91222	416.581		192.9	0.166565	552.667		192.9	-5.84885	567.519
																														192.8	0.99263	416.882		192.8	-0.373413	554.123		192.8	-5.7329	569.047
																														192.7	0.970189	417.186		192.7	-0.306022	555.566		192.7	-4.96695	570.554
																														192.6	1.06658	417.506		192.6	-0.151399	556.998		192.6	-5.00395	572.052
																														192.5	1.02772	417.829		192.5	0.00218033	558.404		192.5	-5.01636	573.524
																														192.4	0.848594	418.154		192.4	0.098508	559.79		192.4	-5.23989	574.976
																														192.3	0.922453	418.476		192.3	0.418137	561.142		192.3	-5.41636	576.41
																														192.2	0.851428	418.793		192.2	0.864378	562.471		192.2	-5.19981	577.824
																														192.1	0.945628	419.108		192.1	0.401743	563.786		192.1	-5.2824	579.215
																														192	0.934916	419.426		192	0.743421	565.083		192	-4.61797	580.583
																														191.9	0.89788	419.735		191.9	0.156263	566.349		191.9	-4.19802	581.915
																														191.8	0.966912	420.039		191.8	0.389805	567.597		191.8	-4.48551	583.22
																														191.7	1.29711	420.335		191.7	0.318999	568.814		191.7	-4.60578	584.484
																														191.6	1.33647	420.633		191.6	0.180299	570.021		191.6	-5.15273	585.735
																														191.5	1.30967	420.931		191.5	0.223667	571.196		191.5	-4.77697	586.959
																														191.4	1.2705	421.233		191.4	0.288683	572.356		191.4	-4.54262	588.181
																														191.3	1.27206	421.536		191.3	0.350295	573.486		191.3	-4.27429	589.377
																														191.2	1.38708	421.856		191.2	0.644848	574.609		191.2	-4.11731	590.565
																														191.1	1.26533	422.18		191.1	0.88692	575.724		191.1	-4.67397	591.746
																														191	1.03372	422.523		191	1.49801	576.824		191	-4.52952	592.903
																														190.9	0.762512	422.876		190.9	2.12908	577.911		190.9	-5.07193	594.046
																														190.8	0.846419	423.239		190.8	2.13573	578.988		190.8	-4.86384	595.172
																														190.7	0.912936	423.62		190.7	2.12774	580.066		190.7	-4.84185	596.303
																														190.6	1.15613	424.016		190.6	1.71969	581.156		190.6	-4.98171	597.447
																														190.5	1.02315	424.436		190.5	1.75348	582.25		190.5	-5.05414	598.585
																														190.4	1.10403	424.87		190.4	1.46899	583.344		190.4	-4.80738	599.729
																														190.3	1.02557	425.317		190.3	1.30579	584.425		190.3	-4.19094	600.863
																														190.2	1.08467	425.774		190.2	1.10987	585.504		190.2	-2.79227	601.995
																														190.1	0.79697	426.233		190.1	0.796406	586.575		190.1	-2.64128	603.121
																														190	0.82797	426.698		190	0.844717	587.663		190	-2.48386	604.248

## Sheet: Fig 3c
		Uninduced			X			Rosiglitazone			X			Average	Average	SEM	SEM
LPL n=3	pcdna/pcdna	1	1	1	0.83	0.83	0.83	0.994875	1.26587	0.969936	1.23	1.23	1.23	1	1.0769	0	0.0947634
	pcdna/RXRa WT	1.27899	1.25377	1.32592	1.83	1.83	1.83	1.25958	1.31798	1.42209	2.23	2.23	2.23	1.28623	1.33322	0.0211397	0.0475261
	PPARg WT/pcdna	1.62484	1.7162	1.58065	2.83	2.83	2.83	3.1372	2.53496	3.22368	3.23	3.23	3.23	1.64056	2.96528	0.0399111	0.216604
	PPARg WT/RXRa WT	2.52193	2.83454	3.094	3.83	3.83	3.83	4.91384	5.46993	6.03117	4.23	4.23	4.23	2.81682	5.47165	0.165378	0.322546
	PPARg WT/RXRa K175E	2.08212	2.16909	2.42573	4.83	4.83	4.83	3.35246	3.81221	4.19924	5.23	5.23	5.23	2.22565	3.78797	0.103143	0.244745
	PPARg E379K/RXRa WT	1.66903	1.84713	1.16718	5.83	5.83	5.83	2.62361	2.90429	1.6387	6.23	6.23	6.23	1.56111	2.38886	0.203565	0.383735
	PPARg E379K/RXRa K175E	2.66651	2.75486	2.91441	6.83	6.83	6.83	4.82926	5.33535	5.14706	7.23	7.23	7.23	2.77859	5.10389	0.0725409	0.147681
One-way analysis of variance
Summary
Groups	Number	Sum	Average	Variance
EV/EV	3	3.23069	1.0769	0.0269403
EV/RXRA	3	3.99965	1.33322	0.00677618
PPARG/EV	3	8.89584	2.96528	0.140752
PPARG/RXRA	3	16.4149	5.47165	0.312108
PPARG/K175E	3	11.3639	3.78797	0.1797
E379K/RXRA	3	7.16659	2.38886	0.441758
E379K/K175E	3	15.3117	5.10389	0.065429
Analysis of variance
Source of variation	Kwadratensom	Degrees of freedom	Mean squares	F	P-value	Critical values of F
Between groups	53.4773	6	8.91289	53.1676	7.75339e-09	2.84773
Within groups	2.34692	14	0.167637
Total	55.8243	20
Tukey test					|X1-X2|	Critical value	Significant, α =0,05?
Number	7		WT/WT vs WT/K175E		1.65772	1.14175	TRUE
Degrees of freedom	14		WT/WT vs E379K/WT		2.56565	1.14175	TRUE
Q.05	4.83		E379K/WT vs E379K/K175E		2.43106	1.14175	TRUE
Mean squares	0.167637		WT/WT vs E379K/K175E		0.134582	1.14175	FALSE
N	3
T	1.14175
Tukey test					|X1-X2|	Critical value	Significant, α =0,01?
Number	7		WT/WT vs WT/K175E		1.68367	1.43724	TRUE
Degrees of freedom	14		WT/WT vs E379K/WT		3.08278	1.43724	TRUE
Q.01	6.08		E379K/WT vs E379K/K175E		2.71503	1.43724	TRUE
Mean squares	0.167637		WT/WT vs E379K/K175E		0.367755	1.43724	FALSE
N	3
T	1.43724

## Sheet: Fig 5b-c
RefSeqID	chr	start	end	strand	Annotation,Divergence	WT_rep1	E379K_rep1	R212Q_rep1	control_rep1	WT_rep2	E379K_rep2	R212Q_rep2	control_rep2	log2FoldChange_E379K_WT	padj_E379K_WT	log2FoldChange_R212Q_WT	padj_R212Q_WT	log2FoldChange_E379K_R212Q	padj_E379K_R212Q	log2FoldChange_WT_Control	padj_WT_Control	log2FoldChange_E379K_Control	padj_E379K_Control	log2FoldChange_R212Q_Control	padj_R212Q_Control	mean_expression	WT_average_count	E379K_average_count	R212Q_average_count	Control_average	gene_name
NM_007473	chr4	41033074	41048136	-	Aqp7|AQP7L|AQPap|-|4|4 A5|protein-coding	79.8702	21.4579	32.1731	0	46.0131	24.4836	26.0149	0	-1.42753	0.189055	-1.09825	0.41297	-0.329276	0.999925	8.44084	1.01911e-06	7.01331	1	7.34259	9.27846e-05	28.7516	62.9417	22.9707	29.094	0	Aqp7
NM_178730	chr5	86521226	86632424	-	Tmprss11f|4631408C20|4732406D01Rik|-|5|5 E1|protein-coding	62.7018	90.3018	64.3462	0	54.3791	32.2738	75.6057	0	0.00136912	0.999736	0.304934	0.977347	-0.303565	0.999925	8.3508	1.05318e-06	8.35217	1	8.65573	8.74903e-07	47.4511	58.5405	61.2878	69.976	0	Tmprss11f
NM_001029872	chr7	128173946	128205503	+	Itgad|Cd11d|-|7|7 F3|protein-coding	44.787	3.57631	1.23743	0	36.2527	2.22578	2.43889	0	-3.79395	0.00705527	-4.37502	0.00213575	0.581069	0.999925	7.82373	1	4.02978	1	3.44871	1	11.3148	40.5199	2.90105	1.83816	0	Itgad
NM_023137	chr17	37193892	37196101	+	Ubd|FAT10|-|17|17 B1|protein-coding	35.0832	3.57631	1.23743	0	32.0697	1.11289	0	0	-3.95679	0.0223591	-6.1034	0.00982511	2.14662	0.999925	7.58439	1	3.6276	1	1.48099	1	9.13494	33.5765	2.3446	0.618714	0	Ubd
NM_023737	chr16	21761285	21787834	-	Ehhadh|1300002P22Rik|HD|L-PBE|LBFP|LBP|MFP|MFP1|PBFE|-|16|16 B1|protein-coding	32.8438	42.9157	3.71228	0	16.732	24.4836	4.06482	0	0.449416	0.979955	-2.5668	0.0603406	3.01621	0.048103	7.06201	0.000194703	7.51143	1	4.49522	1	15.594	24.7879	33.6997	3.88855	0	Ehhadh
NM_020581	chr17	33774900	33781575	-	Angptl4|Arp4|Bk89|Fiaf|Hfarp|Ng27|Pgar|Pgarg|Pp1158|-|17|17 B1|protein-coding	2805.16	1990.22	1651.97	16.7813	3102.4	2232.46	1558.45	26.8715	-0.484742	0.0501264	-0.876557	7.31986e-07	0.391815	0.593256	7.05023	1.18276e-159	6.56549	6.28619e-138	6.17368	1.78755e-121	1673.04	2953.78	2111.34	1605.21	21.8264	Angptl4
NM_025850	chr7	133776891	133881532	+	Fank1|1700007B22Rik|AI850911|-|7|7 F3|protein-coding	18.6613	10.7289	9.89942	0	12.549	5.56445	4.87779	0	-0.971019	0.939448	-1.12675	0.901798	0.155728	0.999925	6.41728	1	5.44626	1	5.29053	1	7.78511	15.6051	8.14669	7.3886	0	Fank1
NM_144803	chr14	66140960	66152948	+	Chrna2|Acra-2|Acra2|BC011490|-|14 D1|14 34,36 cM|protein-coding	17.9148	8.0467	3.71228	0	11.1547	5.56445	4.06482	0	-1.08908	0.93724	-1.84808	0.669307	0.758998	0.999925	6.32451	1	5.23543	1	4.47643	1	6.30722	14.5348	6.80557	3.88855	0	Chrna2
NM_145365	chr10	81084333	81098872	-	Creb3l3|BC010786|CREB-H|D10Bur1e|-|10 C1|10 39,72 cM|protein-coding	14.1826	9.83485	8.66199	0	9.76036	8.90312	2.43889	0	-0.314239	0.989229	-1.24278	0.903973	0.928538	0.999925	6.03807	1	5.72384	1	4.7953	1	6.72272	11.9715	9.36899	5.55044	0	Creb3l3
NM_013731	chr2	162987481	163014139	+	Sgk2|AI098171|AW146006|Sgkl|-|2|2 H2|protein-coding	10.4503	1.78815	16.0866	0	9.76036	0	0.812965	0	-4.01845	0.318541	-1.13707	0.963592	-2.88138	0.999925	6.00602	1	1.98757	1	4.86895	1	4.86229	10.1053	0.894077	8.44976	0	Sgk2
NM_175475	chr6	84571414	84593810	-	Cyp26b1|CP26|P450RAI-2|-|6|6 C3|protein-coding	676.284	538.235	394.739	14.5438	631.634	435.14	340.632	7.55762	-0.429654	0.1463	-0.831355	1.19728e-05	0.401701	0.661739	5.9364	5.63095e-65	5.50675	2.36467e-55	5.10505	5.56451e-47	379.846	653.959	486.687	367.686	11.0507	Cyp26b1
NM_031187	chr17	25343245	25345562	-	Tpsab1|MMCP-7|Mcp-7|Mcp7|Mcpt7|-|17 A3,3|17 12,53 cM|protein-coding	5.9716	0	0	0	18.1264	1.11289	0	0	-4.50436	0.943498	-5.85594	0.869111	1.35158	0.999925	5.90517	1	1.40081	1	0	1	3.15136	12.049	0.556445	0	0	Tpsab1
NM_008469	chr11	100131759	100135949	-	Krt15|AI528832|K15|Krt1-15|-|11 D|11 63,41 cM|protein-coding	10.4503	3.57631	1.23743	0	8.36602	2.22578	3.25186	0	-1.69316	0.907291	-2.02183	0.82079	0.328671	0.999925	5.72595	1	4.03279	1	3.70412	1	3.63846	9.40816	2.90105	2.24464	0	Krt15
NR_105912	chr14	29988888	29988952	+	Mir6947|mmu-mir-6947|-|14|14 B|ncRNA	0	1.78815	0	0	16.732	0	0	0	-3.48374	0.96765	-5.64478	0.885382	2.16104	0.999925	5.694	1	2.21026	1	0	1	2.31502	8.36602	0.894077	0	0	Mir6947
NM_027928	chr6	90308351	90325185	-	Chst13|1110067M19Rik|C4ST-3|-|6|6 D1|protein-coding	11.9432	2.68223	0	0	6.97168	0	0	0	-3.17339	0.768715	-5.64237	0.212535	2.46898	0.999925	5.69169	1	2.5183	1	0	1	2.69964	9.45744	1.34112	0	0	Chst13
NM_031395	chr17	6673610	6738044	+	Sytl3|A430092N21|Slp3|Slp3-a|Slp3-b|mFLJ00307|-|17|17 A1|protein-coding	8.21096	16.9875	6.18714	0	9.76036	11.1289	2.43889	0	0.610935	0.980631	-1.16103	0.929097	1.77197	0.999925	5.66105	1	6.27198	1	4.50001	1	6.83921	8.98566	14.0582	4.31302	0	Sytl3
NM_028156	chr11	97771481	97775918	-	1700001P01Rik|-|-|11|11 D|protein-coding	8.21096	0	4.94971	0	8.36602	0	0.812965	0	-5.5294	0.249604	-1.78814	0.935484	-3.74126	0.999925	5.5708	1	0	1	3.78266	1	2.79246	8.28849	0	2.88134	0	1700001P01Rik
NM_001348108	chr4	43730034	43734534	+	Spaar|5430416O09Rik|AI481365|Spar|-|4|4 B1|protein-coding	11.1968	0	1.23743	0	5.57735	1.11289	0.812965	0	-4.02757	0.596871	-3.06234	0.705527	-0.965229	0.999925	5.55754	1	1.52997	1	2.4952	1	2.49217	8.38705	0.556445	1.0252	0	Spaar
NM_001174099	chr11	100102013	100105626	-	Krt36|HRa-1|K36|Krt1-22|Krt1-5|MHRa-1|-|11|11 D|protein-coding	8.95741	0	0	0	6.97168	0	0.812965	0	-5.46718	0.378503	-4.10153	0.623078	-1.36565	0.999925	5.50858	1	0	1	1.40706	1	2.09276	7.96454	0	0.406482	0	Krt36
NM_024406	chr3	10204343	10208616	-	Fabp4|422/aP2|AFABP|ALBP|ALBP/Ap2|Ap2|Lbpl|P15|-|3 A1|3 2,56 cM|protein-coding	5162.45	736.72	193.039	106.281	4988.94	801.281	241.45	117.563	-2.72675	4.47945e-200	-4.53654	0	1.8098	1.49776e-54	5.50361	0	2.77686	5.26438e-99	0.967064	1.20572e-09	1543.47	5075.69	769	217.245	111.922	Fabp4
NM_172709	chr5	38277404	38304217	+	Otop1|A530025J20Rik|Otp1|tlt|-|5 B3|5 20,35 cM|protein-coding	24.6329	0.894077	1.23743	1.11875	19.5207	0	3.25186	0	-5.50472	0.0523897	-3.15403	0.180584	-2.35069	0.999925	5.50008	1	-0.00463691	1	2.34605	1	6.33196	22.0768	0.447039	2.24464	0.559376	Otop1
NM_198660	chr4	45890303	45950774	+	Ccdc180|E230008N13Rik|Gm1025|-|4|4 B1|protein-coding	12.6897	0	0	0	13.9434	3.33867	2.43889	0.839735	-3.89723	0.333932	-4.12187	0.218827	0.224642	0.999925	5.26725	1	1.37002	1	1.14538	1	4.15629	13.3165	1.66934	1.21945	0.419868	Ccdc180
NM_001081194	chr11	100740378	100759778	-	Kcnh4|BEC2|-|11 D|11 63,57 cM|protein-coding	10.4503	2.68223	0	0	4.18301	0	0	0	-2.78974	0.882399	-5.15992	0.399105	2.37018	0.999925	5.20923	1	2.41949	1	0	1	2.16444	7.31666	1.34112	0	0	Kcnh4
NR_153820	chr2	73584860	73589208	+	Chrna1os|Gm13705|Gm31264|-|2 43,77 cM|2 C3|ncRNA	3.73225	14.3052	2.47485	0	8.36602	3.33867	3.25186	0	0.504675	0.984986	-1.04522	0.974999	1.5499	0.999925	5.08139	1	5.58606	1	4.03616	1	4.43361	6.04914	8.82196	2.86336	0	Chrna1os
NM_011455	chr13	33484790	33496000	+	Serpinb9g|1600002F03Rik|AW545779|NK21B|-|13 A3,3|13 13,9 cM|protein-coding	8.21096	9.83485	0	0	4.18301	0	0	0	-1.10796	0.989631	-5.02909	0.92261	3.92113	0.999925	5.07831	1	3.97035	1	0	1	2.7786	6.19698	4.91743	0	0	Serpinb9g
NM_028509	chr6	146951301	146954421	-	1700034J05Rik|-|-|6|6 G3|protein-coding	8.21096	2.68223	0	0	4.18301	0	0.812965	0	-2.39374	0.92645	-3.50236	0.772008	1.10862	0.999925	5.04099	1	2.64725	1	1.53863	1	1.98615	6.19698	1.34112	0.406482	0	1700034J05Rik
NM_170593	chr2	118779719	118795175	+	Disp2|AI840597|B230210L08Rik|DispB|mKIAA1742|-|2|2 E5|protein-coding	6.71805	0	3.71228	0	20.915	7.79023	4.87779	0.839735	-2.29146	0.675487	-1.46853	0.898647	-0.82293	0.999925	4.82698	1	2.53553	1	3.35846	1	5.60664	13.8166	3.89512	4.29503	0.419868	Disp2
NM_001285890	chr15	103514977	103530056	+	Pde1b|Pde1b1|-|15|15 F3|protein-coding	376.957	479.226	230.161	5.59376	437.822	419.56	193.486	26.8715	0.165403	0.989631	-0.918584	0.775937	1.08399	0.999925	4.70017	3.93591e-10	4.86557	1.55672e-10	3.78159	3.08864e-06	271.21	407.39	449.393	211.824	16.2326	Pde1b
NM_021459	chr13	116298270	116309688	-	Isl1|-|-|13|13 D2,2|protein-coding	2.9858	13.4112	0	0	6.97168	5.56445	4.87779	0	1.22001	0.965121	-1.08134	0.97659	2.30136	0.999925	4.69423	1	5.91425	1	3.61289	1	4.22636	4.97874	9.48781	2.43889	0	Isl1
NM_153744	chr1	74738922	74748955	-	Prkag3|AMPKg3L|AMPKg3S|Amkg3|Ampkg3|-|1|1 C4|protein-coding	25.3793	3.57631	2.47485	2.23751	25.0981	7.79023	4.87779	0	-2.19201	0.372681	-2.76343	0.135246	0.571414	0.999925	4.64539	1	2.45338	1	1.88196	1	8.92926	25.2387	5.68327	3.67632	1.11875	Prkag3
NM_001077348	chr17	56111601	56117298	-	Plin5|2310076L09Rik|AI415325|AW109675|Lsdp5|MLDP|PAT-1|-|17|17 D|protein-coding	47.7728	2.68223	22.2737	2.23751	25.0981	4.45156	20.3241	0.839735	-3.33709	0.00606989	-0.734283	0.919703	-2.60281	0.238587	4.61292	0.000283688	1.27583	1	3.87864	1	15.71	36.4354	3.5669	21.2989	1.53862	Plin5
NM_011456	chr13	33249610	33260846	+	Serpinb9e|AW540195|NK26|Spi14|ovalbumin|-|13 A3,3|13 13,84 cM|protein-coding	9.70386	6.25854	0	0	1.39434	2.22578	0	0	-0.188094	0.996485	-4.52396	0.480663	4.33586	0.999925	4.57327	1	4.38518	1	0	1	2.44781	5.5491	4.24216	0	0	Serpinb9e
NM_001360202	chr14	67234644	67430952	+	Ebf2|D14Ggc1e|EBF-2|Mmot1|O/E-3|OE-3|-|14|14 D1|protein-coding	11.9432	8.94077	1.23743	0	8.36602	6.67734	2.43889	0.839735	-0.389491	0.985606	-2.45363	0.562135	2.06414	0.999925	4.44195	1	4.05246	1	1.98831	1	5.05542	10.1546	7.80906	1.83816	0.419868	Ebf2
NM_175486	chr9	107340640	107349683	+	6430571L13Rik|-|-|9|9 F1|protein-coding	34.3367	1.78815	2.47485	1.11875	11.1547	1.11289	2.43889	0.839735	-3.88761	0.0871595	-3.02338	0.163153	-0.864228	0.999925	4.41574	1	0.528133	1	1.39236	1	6.90809	22.7457	1.45052	2.45687	0.979244	6430571L13Rik
NM_027511	chr4	43727198	43728110	+	Hrct1|3830408D24Rik|-|4|4 B1|protein-coding	91.067	57.221	24.7485	1.11875	101.787	35.6125	14.6334	7.55762	-1.05719	0.38377	-2.32328	0.00037876	1.26609	0.774127	4.35671	1.20632e-09	3.29952	1	2.03343	0.049203	41.7182	96.4268	46.4167	19.691	4.33819	Hrct1
NM_030697	chr17	33810523	33822917	+	Kank3|0610013D04Rik|Ankrd47|D17Ertd288e|NG28|-|17 B1|17 17,98 cM|protein-coding	912.909	377.301	303.17	55.9376	906.319	303.819	273.156	35.2689	-1.42146	3.44106e-18	-1.65801	1.52292e-24	0.236544	0.999925	4.34857	4.91753e-96	2.92711	3.40377e-41	2.69057	3.06701e-34	395.985	909.614	340.56	288.163	45.6033	Kank3
NR_030715	chr8	10924427	10928457	-	3930402G23Rik|-|-|8|8 A1,1|ncRNA	16.4219	4.47039	6.18714	2.23751	15.3377	10.016	1.62593	0	-1.05632	0.940628	-2.17721	0.526709	1.12089	0.999925	4.06458	1	3.00826	1	1.88737	1	7.03707	15.8798	7.2432	3.90653	1.11875	3930402G23Rik
NR_153656	chr16	16274317	16275997	+	Gm5481|EG433003|-|16|16 A2|pseudo	21.6471	3.57631	1.23743	1.11875	8.36602	8.90312	1.62593	0.839735	-1.28237	0.917199	-3.37143	0.213208	2.08906	0.999925	3.96592	1	2.68355	1	0.594488	1	5.91429	15.0065	6.23972	1.43168	0.979244	Gm5481
NM_025330	chr7	45554928	45567321	+	Hsd17b14|0610039E24Rik|Dhrs10|retSDR3|-|7|7 B3|protein-coding	14.929	5.36446	1.23743	2.23751	12.549	1.11289	3.25186	0	-2.24423	0.689271	-2.41135	0.568395	0.167119	0.999925	3.92421	1	1.67998	1	1.51286	1	5.08527	13.739	3.23868	2.24464	1.11875	Hsd17b14
NM_001301295	chr6	113424634	113435760	-	Cidec|CIDE-3|Fsp27|-|6|6 E3|protein-coding	117.193	11.623	7.42456	7.83127	100.392	24.4836	5.69075	6.71788	-2.6293	5.00862e-05	-4.08946	3.04597e-09	1.46016	0.960795	3.92279	1.65897e-09	1.29349	1	-0.166666	0.969123	35.1695	108.792	18.0533	6.55766	7.27458	Cidec
NM_001013780	chr4	141618825	141623834	-	Slc25a34|Gm1369|-|4|4 D3|protein-coding	5.9716	8.0467	4.94971	0	0	12.2418	3.25186	0	2.05828	0.839119	0.603785	0.987792	1.45449	0.999925	3.89121	1	5.94949	1	4.495	1	4.30771	2.9858	10.1442	4.10078	0	Slc25a34
NM_001160127	chr6	71213940	71262281	-	Smyd1|4632404M21Rik|Bop|C78565|Zmynd18|-|6 C1|6 32,14 cM|protein-coding	15.6755	4.47039	7.42456	0	1.39434	7.79023	0.812965	0.839735	0.0753122	0.997982	-1.08438	0.971856	1.15969	0.999925	3.73467	1	3.80998	1	2.65029	1	4.80096	8.5349	6.13031	4.11876	0.419868	Smyd1
NM_008256	chr3	98280431	98310738	+	Hmgcs2|1300002P16|mHS|-|3 F2,2|3 42,74 cM|protein-coding	9.70386	37.5513	0	1.11875	15.3377	17.8062	8.12965	0.839735	1.2845	0.839119	-1.62428	0.714497	2.90877	0.355356	3.68785	1	4.97235	1	2.06358	1	11.3109	12.5208	27.6787	4.06482	0.979244	Hmgcs2
NM_011348	chr5	14025276	14256689	+	Sema3e|6430702L12|AA408817|Semah|mKIAA0331|-|5|5 A1|protein-coding	877.079	179.71	90.3322	60.4126	779.434	123.531	70.7279	69.698	-2.45343	2.52201e-36	-3.37255	3.70687e-59	0.919124	0.0053557	3.64675	3.14851e-66	1.19332	3.76688e-06	0.274198	0.689514	281.366	828.257	151.62	80.5301	65.0553	Sema3e
NM_001039657	chr19	3388857	3407823	+	Tesmin|Mtl5|-|19|19 A|protein-coding	14.1826	11.623	7.42456	1.11875	9.76036	7.79023	4.87779	0.839735	-0.304654	0.986913	-0.966355	0.946029	0.661701	0.999925	3.60154	1	3.29689	1	2.63519	1	7.20212	11.9715	9.70662	6.15118	0.979244	Tesmin
NM_030060	chr1	191098414	191108943	+	Batf3|9130211I03Rik|Snft|-|1|1 H6|protein-coding	4.4787	13.4112	2.47485	0	6.97168	1.11289	5.69075	0.839735	0.380533	0.989631	-0.442354	0.99117	0.822888	0.999925	3.57274	1	3.95327	1	3.13038	1	4.37247	5.72519	7.26203	4.0828	0.419868	Batf3
NM_001358019	chr17	25946388	25952565	-	A930017K11Rik|A93001711Rik|-|17|17 A3,3|protein-coding	5.9716	1.78815	2.47485	1.11875	5.57735	2.22578	8.94261	0	-1.54713	0.93724	-0.0504546	0.998013	-1.49667	0.999925	3.54315	1	1.99602	1	3.49269	1	3.51239	5.77447	2.00697	5.70873	0.559376	A930017K11Rik
NM_001109758	chr3	87992514	88000356	-	Bcan|Cspg7|-|3 F1|3 38,78 cM|protein-coding	8.95741	2.68223	1.23743	0	2.78867	1.11289	1.62593	0.839735	-1.6096	0.951107	-1.92486	0.916148	0.315258	0.999925	3.5397	1	1.9301	1	1.61484	1	2.40554	5.87304	1.89756	1.43168	0.419868	Bcan
NM_011118	chr13	12790821	12800079	-	Prl2c3|Ghd1|MRP-2|MRP-3|Mrpplf3|PLF-2|PLF-3|Plf2|Prl2c4|mrp/plf3|-|13|13 A1|protein-coding	7410.01	2631.27	1651.97	635.451	5255.25	2022.12	998.321	455.976	-1.43702	6.68241e-81	-2.27744	1.99266e-193	0.840418	1.49944e-23	3.53503	0	2.09801	3.13682e-133	1.25759	5.44841e-45	2632.55	6332.63	2326.7	1325.14	545.714	Prl2c3
NM_011954	chr13	12790818	12800058	-	Prl2c4|MRP-3|Mrpplf3|PLF-3|mrp/plf3|-|13|13 A1|protein-coding	6999.47	2510.57	1612.37	614.195	4926.19	1919.74	955.233	440.861	-1.42057	1.30826e-73	-2.23829	1.40657e-174	0.817721	9.44386e-21	3.49615	0	2.07558	1.54161e-122	1.25786	2.26911e-42	2497.33	5962.83	2215.15	1283.8	527.528	Prl2c4
NM_001033177	chr15	101884351	101892920	-	Krt76|2310001L23Rik|-|15|15 F2|protein-coding	8.21096	4.47039	0	0	4.18301	0	0	0.839735	-1.75975	0.96411	-4.98666	0.408201	3.22691	0.999925	3.49517	1	1.73542	1	-1.49149	1	2.21301	6.19698	2.23519	0	0.419868	Krt76
NM_001033344	chr1	166098148	166127898	-	Dusp27|C130085G02Rik|Gm209|-|1|1 H2,3|protein-coding	5.22515	4.47039	17.324	1.11875	5.57735	3.33867	8.12965	0	-0.487862	0.984986	1.15428	0.934793	-1.64214	0.999925	3.48876	1	3.00089	1	4.64303	1	5.64799	5.40125	3.90453	12.7268	0.559376	Dusp27
NM_173405	chr5	140724127	140753312	+	Amz1|5330426I05|6530401C20Rik|-|5|5 G2|protein-coding	17.1684	5.36446	6.18714	2.23751	13.9434	0	5.69075	0.839735	-2.78619	0.376963	-1.34374	0.880325	-1.44244	0.999925	3.48046	1	0.694278	1	2.13672	1	6.42892	15.5559	2.68223	5.93894	1.53862	Amz1
NM_029116	chr8	15011025	15033332	+	Kbtbd11|2900016B01Rik|4930465M17Rik|mKIAA0711|-|8|8 A1,1|protein-coding	13.4361	0	7.42456	3.35626	25.0981	13.3547	4.06482	0	-1.60247	0.970321	-1.69493	0.972521	0.092459	0.999925	3.45293	1	1.85047	1	1.75801	1	8.34181	19.2671	6.67734	5.74469	1.67813	Kbtbd11
NM_001166391	chr13	36867178	37050244	-	F13a1|1200014I03Rik|AI462306|F13a|-|13|13 A3,3|protein-coding	8.21096	0	1.23743	1.11875	2.78867	0	1.62593	0	-4.75603	0.522456	-1.67248	0.964348	-3.08355	0.999925	3.40703	1	-1.349	1	1.73455	1	1.87272	5.49981	0	1.43168	0.559376	F13a1
NM_011786	chr11	69126377	69149115	+	Aloxe3|e-LOX-3|eLOX-3|-|11 B3|11 42,38 cM|protein-coding	32.8438	10.7289	3.71228	2.23751	18.1264	3.33867	1.62593	2.51921	-1.9254	0.458111	-3.29572	0.0451925	1.37033	0.999925	3.30917	1	1.38378	1	0.0134525	1	9.39159	25.4851	7.0338	2.66911	2.37836	Aloxe3
NM_001025379	chr14	31217873	31229511	+	Sema3g|AK129018|-|14|14 B|protein-coding	0.74645	9.83485	0	0	2.78867	0	0.812965	0	1.52843	0.984986	-1.87079	0.987792	3.39921	0.999925	3.27951	1	4.80794	1	1.40872	1	1.77287	1.76756	4.91743	0.406482	0	Sema3g
NM_001081983	chrX	136974022	136976874	-	Tmsb15b1|Tm15b|-|X F1|X|protein-coding	14.929	8.94077	7.42456	0	13.9434	16.6934	7.31668	3.35894	-0.281332	0.987289	-1.0241	0.913468	0.742773	0.999925	3.17327	1	2.89194	1	2.14916	1	9.07584	14.4362	12.8171	7.37062	1.67947	Tmsb15b1
NM_001276489	chr2	139678178	139758581	+	Ism1|5430433G21Rik|Ism|-|2|2 F3|protein-coding	14.1826	9.83485	2.47485	0	5.57735	3.33867	0.812965	1.67947	-0.606316	0.984986	-2.62733	0.569321	2.02101	0.999925	3.15771	1	2.55139	1	0.53038	1	4.73759	9.87995	6.58676	1.64391	0.839735	Ism1
NM_001081291	chr19	6844623	6858211	-	Ccdc88b|2610041P08Rik|Ccdc88|-|19|19 A|protein-coding	8.95741	12.5171	13.6117	1.11875	8.36602	6.67734	4.87779	0.839735	0.0923006	0.996547	-0.0336105	0.998013	0.125911	0.999925	3.15696	1	3.24926	1	3.12335	1	7.12073	8.66171	9.59721	9.24474	0.979244	Ccdc88b
NM_001163483	chr2	130405296	130406074	+	1700020A23Rik|-|-|2|2 F1|protein-coding	10.4503	0.894077	0	1.11875	0	1.11289	6.50372	0	-2.00476	0.953232	0.103369	0.99798	-2.10813	0.999925	3.13178	1	1.12702	1	3.23515	1	2.50997	5.22515	1.00348	3.25186	0.559376	1700020A23Rik
NR_015604	chr6	125231276	125239934	+	E130112N10Rik|5830448L21Rik|9530059J11Rik|-|6|6 F2|ncRNA	8.21096	2.68223	1.23743	0	2.78867	0	0	0.839735	-2.32941	0.931352	-3.3529	0.775094	1.02349	0.999925	3.10422	1	0.774813	1	-0.248675	1	1.96988	5.49981	1.34112	0.618714	0.419868	E130112N10Rik
NR_105928	chr15	103350455	103350525	-	Mir6963|Gm27724|mmu-mir-6963|-|15|15 F3|ncRNA	4.4787	11.623	2.47485	1.11875	2.78867	0	0.812965	0	-0.267595	0.994053	-1.40864	0.971856	1.14104	0.999925	3.09666	1	2.82907	1	1.68802	1	2.91212	3.63369	5.8115	1.64391	0.559376	Mir6963
NM_029584	chr7	7130678	7136755	-	Zfp773|2810409K11Rik|-|7|7 A1|protein-coding	6.71805	9.83485	1.23743	0	6.97168	4.45156	4.87779	1.67947	0.149309	0.996064	-1.24661	0.949041	1.39592	0.999925	3.05511	1	3.20442	1	1.8085	1	4.47135	6.84487	7.14321	3.05761	0.839735	Zfp773
NM_020568	chr17	56100591	56109802	-	Plin4|S3-12|mKIAA1881|-|17|17 D|protein-coding	1422.73	515.883	1066.66	223.751	824.053	257.078	485.34	73.057	-1.57808	9.79102e-10	-0.59356	0.139387	-0.984523	0.00410785	3.04934	1.17523e-35	1.47125	7.63185e-08	2.45578	1.488e-22	608.57	1123.39	386.48	776.001	148.404	Plin4
NM_008412	chr3	92570900	92573735	-	Ivl|1110019C06Rik|-|3 F1|3 40,14 cM|protein-coding	8.21096	0.894077	1.23743	1.11875	1.39434	0	0	0	-3.0103	0.882399	-2.93688	0.879507	-0.0734288	0.999925	3.00147	1	-0.00883232	1	0.0645965	1	1.60694	4.80265	0.447039	0.618714	0.559376	Ivl
NM_010882	chr7	62348277	62349927	+	Ndn|AI528698|Peg6|-|7 34,36 cM|7 C|protein-coding	5.9716	13.4112	3.71228	0	8.36602	1.11289	8.94261	1.67947	0.119561	0.996547	-0.168276	0.995874	0.287838	0.999925	2.99288	1	3.11244	1	2.8246	1	5.3995	7.16881	7.26203	6.32745	0.839735	Ndn
NM_011465	chr1	174172776	174248449	+	Spta1|AF093576|AI451697|Spna-1|Spna1|ha|ihj|nmf4|sph|-|1 H3|1 80,97 cM|protein-coding	29.1116	4.47039	25.986	1.11875	11.1547	2.22578	18.6982	3.35894	-2.55401	0.180287	0.200072	0.99117	-2.75408	0.312848	2.96827	1	0.41426	1	3.16834	1	12.0155	20.1331	3.34808	22.3421	2.23885	Spta1
NM_021397	chr7	30589681	30592942	-	Zbtb32|4930524C15Rik|FAXF|FAZF|PLZP|Rog|Tzfp|-|7|7 B1|protein-coding	15.6755	0	0	1.11875	18.1264	2.22578	2.43889	5.03841	-4.5968	0.108076	-4.30252	0.0881279	-0.294273	0.999925	2.95825	1	-1.63855	1	-1.34427	1	5.57796	16.9009	1.11289	1.21945	3.07858	Zbtb32
NM_026163	chr16	16213345	16272712	+	Pkp2|1200008D14Rik|1200012P04Rik|AA516617|Pkp2l|-|16|16 A2|protein-coding	1912.41	1396.55	418.25	240.532	1685.75	1042.78	315.43	229.248	-0.567729	7.25071e-06	-2.30533	2.74355e-89	1.7376	9.21161e-49	2.92704	9.56951e-131	2.35931	3.04393e-83	0.62171	7.06588e-05	905.118	1799.08	1219.66	366.84	234.89	Pkp2
NM_001289494	chr5	72695978	72752777	-	Txk|A130089B16Rik|Btkl|PTK-RL-18|PTK4|Rlk|-|5 C3,2|5 38,44 cM|protein-coding	5.22515	1.78815	4.94971	0	19.5207	4.45156	2.43889	3.35894	-1.87569	0.822608	-1.34933	0.923188	-0.526359	0.999925	2.89097	1	1.01529	1	1.54165	1	5.21664	12.3729	3.11986	3.6943	1.67947	Txk
NM_013833	chr18	65934639	65939089	-	Rax|7530406A22Rik|E130303K03Rik|Rx|ey-1|ey1|-|18 E1|18 39,03 cM|protein-coding	8.95741	0	2.47485	0	1.39434	0	0	0.839735	-4.46376	0.674526	-2.26759	0.946641	-2.19617	0.999925	2.88967	1	-1.57409	1	0.622079	1	1.70829	5.17587	0	1.23743	0.419868	Rax
NM_173731	chr9	76014977	76136350	+	Hmgcll1|BC037381|-|9|9 D|protein-coding	10.4503	11.623	14.8491	0	5.57735	3.33867	4.06482	1.67947	-0.19183	0.99183	0.106298	0.996454	-0.298128	0.999925	2.88226	1	2.69043	1	2.98855	1	6.44784	8.01383	7.48084	9.45698	0.839735	Hmgcll1
NM_010707	chr7	28834170	28841700	+	Lgals6|galectin-6|-|7 B1|7|protein-coding	14.1826	14.3052	17.324	0	11.1547	22.2578	10.5685	3.35894	0.474495	0.981458	0.110025	0.995874	0.36447	0.999925	2.86515	1	3.33965	1	2.97518	1	11.644	12.6686	18.2815	13.9463	1.67947	Lgals6
NM_001110227	chr1	87384577	87394729	-	Kcnj13|-|-|1 C5|1|protein-coding	11.1968	0	4.94971	1.11875	0	0	2.43889	0	-4.08823	0.674592	0.226673	0.995874	-4.3149	0.999925	2.85417	1	-1.23406	1	3.08085	1	2.46301	5.59838	0	3.6943	0.559376	Kcnj13
NM_026185	chr11	77515117	77520628	+	Abhd15|1300007F04Rik|-|11|11 B5|protein-coding	71.6592	21.4579	24.7485	6.71252	64.1395	18.9191	20.3241	11.7563	-1.74976	0.0321426	-1.60269	0.0476819	-0.147063	0.999925	2.84871	1.53998e-05	1.09895	1	1.24601	0.269595	29.9646	67.8994	20.1885	22.5363	9.2344	Abhd15
NM_198100	chr11	97136171	97149712	-	Tbkbp1|3110043L15Rik|ProSAPiP2|SINTBAD|-|11|11 D|protein-coding	12.6897	0	1.23743	3.35626	12.549	5.56445	4.87779	0	-2.49811	0.700427	-2.18039	0.755782	-0.317715	0.999925	2.84852	1	0.350418	1	0.668133	1	5.03433	12.6193	2.78223	3.05761	1.67813	Tbkbp1
NM_177707	chr10	127501717	127508818	+	Stac3|9830125E18|-|10|10 D3|protein-coding	44.787	9.83485	8.66199	7.83127	37.6471	8.90312	12.1945	4.19868	-2.13689	0.0776473	-1.94534	0.102043	-0.191552	0.999925	2.81196	0.00227145	0.675066	1	0.866618	1	16.7573	41.2171	9.36899	10.4282	6.01497	Stac3
NR_151466	chr16	93792136	93794901	-	2310043M15Rik|-|-|16|16 C4|ncRNA	11.9432	1.78815	8.66199	2.23751	15.3377	3.33867	11.3815	1.67947	-2.44125	0.412931	-0.444609	0.987792	-1.99664	0.999925	2.81002	1	0.368768	1	2.36541	1	7.04603	13.6405	2.56341	10.0217	1.95849	2310043M15Rik
NM_001271421	chr14	66084372	66110660	-	Ephx2|CEH|Eph2|SEH|sEP|-|14 D1|14 34,36 cM|protein-coding	491.911	154.675	123.743	54.8189	414.118	136.886	126.01	73.8967	-1.63691	5.29174e-12	-1.85946	2.11797e-15	0.222543	0.999925	2.80125	3.0367e-31	1.16433	6.51006e-05	0.94179	0.00382269	197.007	453.014	145.78	124.876	64.3578	Ephx2
NM_001311129	chr13	13182716	13191925	+	Prl2c5|Ghd3|MRP-4|Mrpplf4|PLF-4|-|13|13 A1|protein-coding	66.4341	15.1993	19.7988	14.5438	40.4358	7.79023	4.06482	3.35894	-2.29186	0.0253794	-2.42329	0.0106076	0.13143	0.999925	2.79951	0.000813907	0.507655	1	0.376225	1	21.4532	53.4349	11.4948	11.9318	8.95136	Prl2c5
NM_001163510	chr7	24370263	24385212	+	Kcnn4|IK1|IKCA1|KCA4|KCa3,1|SK4|SKCas|mIKCa1|-|7|7 A3|protein-coding	96.2921	67.9499	21.0363	8.95002	94.8149	46.7414	60.9723	19.3139	-0.707153	0.768672	-1.28781	0.120286	0.58066	0.999925	2.79773	1.91825e-06	2.09057	1	1.50991	0.0677391	52.0089	95.5535	57.3456	41.0043	14.132	Kcnn4
NM_007408	chr4	86656565	86670059	-	Plin2|AA407157|ADPH|Adfp|Adrp|-|4 C4|4 40,69 cM|protein-coding	8729.74	5705.11	4808.64	1223.92	7284.01	5011.35	3893.29	1079.06	-0.577615	4.5405e-26	-0.882901	1.90297e-61	0.305286	3.56018e-06	2.79421	0	2.21659	0	1.91131	5.13502e-229	4716.89	8006.88	5358.23	4350.97	1151.49	Plin2
NM_008225	chr16	36934983	36963214	+	Hcls1|AW213261|HS1|-|16|16 B3|protein-coding	5.22515	8.94077	0	1.11875	15.3377	3.33867	0.812965	1.67947	-0.517882	0.984986	-4.32653	0.248703	3.80865	0.999925	2.7859	1	2.26801	1	-1.54063	1	4.55669	10.2814	6.13972	0.406482	1.39911	Hcls1
NM_021719	chr5	136967869	136975845	+	Cldn15|2210009B08Rik|BB107105|-|5|5 G2|protein-coding	31.3509	5.36446	1.23743	3.35626	25.0981	10.016	8.94261	5.87815	-2.03911	0.337597	-2.67335	0.0861619	0.634231	0.999925	2.76423	1	0.725118	1	0.0908871	1	11.4055	28.2245	7.69024	5.09002	4.6172	Cldn15
NM_010933	chr1	86666293	86670573	-	Nppc|CNP|lbab|-|1 C5|1 43,98 cM|protein-coding	61.2089	37.5513	39.5977	10.0688	69.7168	25.5965	43.0871	9.23709	-1.04461	0.362066	-0.65238	0.775937	-0.392229	0.999925	2.75996	6.87063e-06	1.71535	1	2.10758	0.00345427	37.008	65.4629	31.5739	41.3424	9.65293	Nppc
NM_177709	chr11	76679873	76698664	+	Tusc5|C130069F04Rik|DSPB1|Lost1|-|11|11 B5|protein-coding	6.71805	0.894077	7.42456	2.23751	19.5207	3.33867	0	1.67947	-2.64979	0.630447	-1.91987	0.813636	-0.729917	0.999925	2.74848	1	0.0986855	1	0.828602	1	5.22663	13.1194	2.11637	3.71228	1.95849	Tusc5
NM_001113471	chr7	79721164	79732776	-	Plin1|6030432J05Rik|Peri|Plin|-|7|7 D2|protein-coding	18.6613	16.9875	16.0866	2.23751	25.0981	18.9191	13.0074	4.19868	-0.270045	0.984986	-0.576275	0.963767	0.306231	0.999925	2.73344	0.0164133	2.4634	1	2.15717	1	14.3995	21.8797	17.9533	14.547	3.21809	Plin1
NM_175512	chr2	69380462	69403086	+	Dhrs9|C730025I08Rik|Rdh15|-|2|2 C2|protein-coding	832.292	176.133	141.067	92.8565	726.449	245.949	152.024	146.114	-1.91604	5.03577e-20	-2.43204	5.54455e-31	0.515997	0.699549	2.72598	2.09266e-38	0.809936	0.0032833	0.293939	0.61044	314.111	779.371	211.041	146.546	119.485	Dhrs9
NM_001015039	chr5	34194894	34288324	-	Zfyve28|9630058O20Rik|Gm146|mKIAA1643|-|5|5 B2|protein-coding	9.70386	0	1.23743	4.47501	9.76036	4.45156	0	0	-1.73052	0.980631	-4.43263	0.760994	2.70211	0.999925	2.72116	1	0.990633	1	-1.71148	1	3.70353	9.73211	2.22578	0.618714	2.23751	Zfyve28
NR_028531	chr14	31014293	31014351	-	Snord69|MBII-210|-|14 B|14|snoRNA	11.9432	2.68223	6.18714	2.23751	6.97168	7.79023	4.87779	0.839735	-0.843898	0.969102	-0.783725	0.977125	-0.0601724	0.999925	2.68315	1	1.83925	1	1.89942	1	5.44119	9.45744	5.23623	5.53246	1.53862	Snord69
NM_011010	chr7	98143359	98145447	-	Omp|-|-|7 E1|7 53,59 cM|protein-coding	4.4787	5.36446	4.94971	1.11875	1.39434	10.016	9.75558	0	1.33791	0.93724	1.30125	0.943396	0.036663	0.999925	2.63543	1	3.97334	1	3.93668	1	4.63469	2.93652	7.69024	7.35264	0.559376	Omp
NM_144813	chr9	64922861	64951607	-	Slc24a1|-|-|9|9 C|protein-coding	2.23935	9.83485	0	0	0	4.45156	1.62593	0	2.65339	0.882399	-0.0874511	0.998013	2.74084	0.999925	2.58938	1	5.24278	1	2.50193	1	2.26896	1.11968	7.14321	0.812965	0	Slc24a1
NR_029436	chr7	44229930	44236122	-	1700028J19Rik|-|-|7|7 B3|ncRNA	1.4929	4.47039	12.3743	1.11875	16.732	2.22578	4.06482	1.67947	-1.26345	0.946032	0.00947132	0.99897	-1.27292	0.999925	2.56697	1	1.30352	1	2.57644	1	5.5198	9.11247	3.34808	8.21955	1.39911	1700028J19Rik
NM_029107	chr12	4713805	4738383	-	Fam228a|4930417G10Rik|-|12|12 A1,1|protein-coding	10.4503	0	0	1.11875	4.18301	4.45156	4.06482	3.35894	-3.00214	0.685179	-2.99752	0.638975	-0.00461133	0.999925	2.55294	1	-0.449194	1	-0.444583	1	3.45342	7.31666	2.22578	2.03241	2.23885	Fam228a
NM_008609	chr8	95352296	95374293	+	Mmp15|AI503551|MT-MMP 2|MT2-MMP|-|8 C5|8 47,12 cM|protein-coding	32.0974	19.6697	9.89942	7.83127	25.0981	13.3547	12.1945	2.51921	-0.801403	0.912521	-1.30968	0.56781	0.50828	0.999925	2.55212	0.0146094	1.75072	1	1.24244	1	15.333	28.5977	16.5122	11.0469	5.17524	Mmp15
NM_008506	chr4	122995931	123002480	+	Mycl|AW536278|L-myc|Lmyc-1|Lmyc1|Mycl1|bHLHe38|-|4 D2,2|4 57,36 cM|protein-coding	231.4	93.8781	92.8071	36.9188	160.349	75.6765	64.2242	29.3907	-1.19997	0.00147317	-1.32327	0.000173932	0.1233	0.999925	2.55121	1.79142e-14	1.35124	0.000773039	1.22794	0.00448413	98.0805	195.874	84.7773	78.5156	33.1548	Mycl
NM_001163027	chr4	130130217	130138551	-	Hcrtr1|Ox1r|ox-1-R|ox1-R|-|4|4 D2,2|protein-coding	44.787	5.36446	17.324	6.71252	15.3377	10.016	8.12965	3.35894	-1.7963	0.381835	-1.21525	0.715571	-0.581053	0.999925	2.53706	0.0277341	0.74076	1	1.32181	1	13.8788	30.0624	7.69024	12.7268	5.03573	Hcrtr1
NM_001272078	chr17	48346401	48352276	+	Trem2|TREM-2|Trem2a|Trem2b|Trem2c|-|17|17 C|protein-coding	44.787	5.36446	14.8491	13.425	27.8867	8.90312	4.87779	1.67947	-2.23408	0.167762	-2.0091	0.207782	-0.224978	0.999925	2.50991	0.0240065	0.275835	1	0.500812	1	15.2216	36.3369	7.13379	9.86346	7.55225	Trem2
NM_053248	chr8	70882889	70892757	-	Slc5a5|NIS|-|8|8 B3,3|protein-coding	8.95741	8.0467	4.94971	1.11875	16.732	12.2418	3.25186	3.35894	-0.308285	0.98648	-1.59029	0.746039	1.282	0.999925	2.49183	1	2.18354	1	0.901542	1	7.33215	12.8447	10.1442	4.10078	2.23885	Slc5a5
NM_028195	chr15	78597047	78622019	+	Cyth4|2510004M07Rik|5830469K17Rik|AI467541|Pscd4|mFLJ00017|-|15|15 E1|protein-coding	8.21096	2.68223	8.66199	2.23751	2.78867	3.33867	8.12965	0	-0.722629	0.984119	0.772671	0.984432	-1.4953	0.999925	2.48765	1	1.76503	1	3.26033	1	4.50621	5.49981	3.01045	8.39582	1.11875	Cyth4
NM_008331	chr19	34640889	34650009	+	Ifit1|ISG56|Ifi56|P56|-|19|19 C1|protein-coding	58.9696	41.1276	56.9217	13.425	86.4489	47.8543	65.8501	12.596	-0.687224	0.67391	-0.22433	0.984432	-0.462894	0.999925	2.47031	3.46137e-06	1.78308	1	2.24598	9.22382e-05	47.8991	72.7092	44.4909	61.3859	13.0105	Ifit1
NM_008509	chr8	68880555	68906932	+	Lpl|-|-|8 B3,3|8 33,88 cM|protein-coding	1701.16	563.269	284.608	340.101	1366.45	416.221	252.832	220.85	-1.65166	1.9398e-38	-2.49852	2.3531e-80	0.846856	2.0197e-07	2.47019	4.64955e-80	0.818533	7.33928e-08	-0.0283232	0.975246	643.186	1533.81	489.745	268.72	280.476	Lpl
NM_021877	chr14	70554056	70573548	+	Hr|ALUNC|AU|N|ba|bldy|hr|rh|rh-bmh|rhino|-|14|14 D2|protein-coding	16.4219	23.246	18.5614	4.47501	36.2527	15.5805	4.87779	5.03841	-0.470616	0.980631	-1.28113	0.675124	0.810516	0.999925	2.46684	0.0349108	1.99622	1	1.18571	1	15.5567	26.3373	19.4132	11.7196	4.75671	Hr
NR_033303	chr9	119220491	119231692	-	Slc22a13b-ps|9330176C04Rik|Slc22a13b|-|9|9 F3|pseudo	16.4219	16.0934	6.18714	4.47501	9.76036	4.45156	8.12965	0.839735	-0.465941	0.984986	-0.686233	0.974999	0.220292	0.999925	2.46183	1	1.99589	1	1.7756	1	8.29484	13.0911	10.2725	7.15839	2.65737	Slc22a13b-ps
NM_001163020	chr4	24612561	24851124	-	Klhl32|6430524H05Rik|D4Ertd389e|Gm1356|mKIAA1900|-|4 A3|4 10,42 cM|protein-coding	2.23935	4.47039	6.18714	0	18.1264	6.67734	7.31668	3.35894	-0.387419	0.985606	-0.0761671	0.997389	-0.311252	0.999925	2.45804	1	2.07063	1	2.38188	1	6.04703	10.1829	5.57386	6.75191	1.67947	Klhl32
NM_053015	chr1	90915100	90951142	+	Mlph|2210418F23Rik|5031433I09Rik|AW228792|D1Wsu84e|Slac-2a|l(1)-3Rk|l1Rk3|ln|-|1 D|1 45,73 cM|protein-coding	51.5051	25.9282	33.4105	4.47501	32.0697	22.2578	21.1371	10.0768	-0.78963	0.839119	-0.634575	0.903973	-0.155055	0.999925	2.44108	0.00236866	1.65145	1	1.80651	1	25.1075	41.7874	24.093	27.2738	7.27592	Mlph
NM_010706	chr7	28833794	28841703	+	Lgals4|gal-4|-|7 B1|7 16,94 cM|protein-coding	19.4077	18.7756	19.7988	3.35626	16.732	22.2578	17.8852	3.35894	0.174925	0.989631	0.0508984	0.996859	0.124026	0.999925	2.43284	0.0353604	2.60776	1	2.48374	1	15.1966	18.0699	20.5167	18.842	3.3576	Lgals4
NM_025506	chr3	94464985	94473591	-	Riiad1|2310007A19Rik|Ncrna00166|-|3 F2,1|3|protein-coding	8.21096	11.623	0	3.35626	6.97168	3.33867	6.50372	0	-0.12584	0.996547	-0.923856	0.977916	0.798015	0.999925	2.42233	1	2.29649	1	1.49847	1	5.00054	7.59132	7.48084	3.25186	1.67813	Riiad1
NM_008092	chr14	63198914	63245271	-	Gata4|Gata-4|-|14 D1|14 33,24 cM|protein-coding	7.4645	6.25854	4.94971	2.23751	8.36602	8.90312	13.8204	0.839735	-0.0904328	0.996547	0.191627	0.995537	-0.28206	0.999925	2.41049	1	2.32006	1	2.60212	1	6.60494	7.91526	7.58083	9.38505	1.53862	Gata4
NM_053131	chr18	37334028	37336346	+	Pcdhb6|Pcdhb5B|PcdhbF|-|18|18 B3|protein-coding	8.21096	0	1.23743	0	1.39434	5.56445	0	2.51921	-1.38596	0.975455	-3.3334	0.77762	1.94745	0.999925	2.39363	1	1.00767	1	-0.939774	1	2.3658	4.80265	2.78223	0.618714	1.2596	Pcdhb6
NM_021272	chr10	57784923	57788450	+	Fabp7|B-FABP|BFABP|Blbp|MRG|-|10|10 B4|protein-coding	15.6755	29.5046	6.18714	3.35626	9.76036	16.6934	13.0074	1.67947	0.843436	0.93724	-0.310934	0.990362	1.15437	0.999925	2.37731	1	3.22074	1	2.06637	1	11.983	12.7179	23.099	9.59729	2.51786	Fabp7
NM_001164669	chr6	73017607	73221631	-	Dnah6|9830168K20|A730004I20Rik|Dnahc6|mKIAA1697|mdhc6|-|6 C1|6 32,37 cM|protein-coding	20.9006	10.7289	11.1368	0	12.549	16.6934	16.2593	7.55762	-0.450186	0.984712	-0.446336	0.986138	-0.00385046	0.999925	2.37594	1	1.92576	1	1.92961	1	11.9782	16.7248	13.7111	13.6981	3.77881	Dnah6
NM_031191	chr13	12996124	13005330	-	Prl2c2|Ghd2|MRP-1|PLF-1|Plf|Plf1|-|13 A1|13 5,18 cM|protein-coding	6897.95	3430.58	3553.89	1354.81	4029.63	2286.99	1695.03	765.839	-0.909562	2.43892e-08	-1.09688	1.2455e-12	0.187317	0.999925	2.37161	1.16034e-59	1.46204	4.72003e-22	1.27473	1.49971e-16	3001.84	5463.79	2858.78	2624.46	1060.32	Prl2c2
NM_175429	chrX	153685154	153696280	-	Kctd12b|9530071H11Rik|B430319H24Rik|-|X|X F3|protein-coding	38.069	15.1993	13.6117	10.0688	52.9848	26.7094	21.1371	7.55762	-1.14131	0.520241	-1.38921	0.256419	0.247907	0.999925	2.36017	0.0026099	1.21886	1	0.970956	1	23.1672	45.5269	20.9543	17.3744	8.8132	Kctd12b
NM_178915	chr12	112500184	112511160	-	Tmem179|AI839735|-|12|12 F1|protein-coding	17.9148	15.1993	38.3602	3.35626	12.549	15.5805	8.12965	2.51921	0.0781488	0.996485	0.424162	0.984432	-0.346013	0.999925	2.35575	0.0838136	2.4339	1	2.77991	1	14.2011	15.2319	15.3899	23.2449	2.93773	Tmem179
NM_001164524	chr13	33149275	33159754	-	Serpinb9c|3830421J05Rik|Nk9|Spi11|-|13 A3,3|13 13,82 cM|protein-coding	8.21096	0.894077	2.47485	0	0	2.22578	0	0.839735	-0.541306	0.989631	-1.75691	0.974999	1.21561	0.999925	2.34287	1	1.80157	1	0.585963	1	1.83068	4.10548	1.55993	1.23743	0.419868	Serpinb9c
NM_053178	chr9	54604997	54661885	-	Acsbg1|BG1|Bgm|E230019G03Rik|GR-LACS|Lpd|R75185|-|9|9 A5,3|protein-coding	207.513	132.323	112.606	29.0876	136.645	151.353	93.4909	39.4676	-0.281479	0.93724	-0.750239	0.168618	0.46876	0.999925	2.30888	4.34822e-11	2.0274	3.13596e-08	1.55864	0.000107859	112.811	172.079	141.838	103.048	34.2776	Acsbg1
NM_001347433	chr6	121343076	121365773	+	Slc6a12|BGT1|GAT-2|GAT2|Gabt2|-|6|6 F1|protein-coding	10.4503	9.83485	3.71228	1.11875	1.39434	4.45156	1.62593	0.839735	0.478564	0.984986	-0.949754	0.977041	1.42832	0.999925	2.30245	1	2.78102	1	1.3527	1	4.17847	5.92232	7.14321	2.66911	0.979244	Slc6a12
NM_009525	chr6	119432531	119544347	-	Wnt5b|AW545702|Wnt-5b|-|6 F1|6 56,86 cM|protein-coding	2.9858	13.4112	3.71228	2.23751	5.57735	2.22578	5.69075	0	0.590883	0.984986	0.20602	0.995537	0.384863	0.999925	2.29941	1	2.8903	1	2.50543	1	4.48008	4.28157	7.81847	4.70152	1.11875	Wnt5b
NM_001045516	chr11	78193392	78205763	+	Proca1|4933404M19Rik|-|11|11 B5|protein-coding	8.95741	3.57631	2.47485	1.11875	1.39434	6.67734	1.62593	0.839735	0.188864	0.994696	-1.24804	0.966379	1.4369	0.999925	2.2977	1	2.48657	1	1.04967	1	3.33308	5.17587	5.12683	2.05039	0.979244	Proca1
NR_106166	chr19	41588651	41588789	+	Mir8091|Gm27575|mmu-mir-8091|-|19|19 C3|ncRNA	9.70386	3.57631	4.94971	3.35626	8.36602	5.56445	1.62593	0.839735	-0.927509	0.96765	-1.58291	0.869795	0.655401	0.999925	2.24392	1	1.31641	1	0.661006	1	4.74778	9.03494	4.57038	3.28782	2.098	Mir8091
NM_007417	chr19	54045182	54048982	+	Adra2a|AW122659|Adra-2|Adra-2a|alpha(2A)AR|alpha2-C10|alpha2A|alpha2A-AR|-|19 D2|19 49,04 cM|protein-coding	38.069	4.47039	19.7988	8.95002	25.0981	12.2418	23.576	5.03841	-1.96636	0.189323	-0.554489	0.963592	-1.41187	0.999925	2.21469	0.0290063	0.248337	1	1.66021	1	17.1553	31.5835	8.35609	21.6874	6.99422	Adra2a
NM_011706	chr11	62574486	62600305	+	Trpv2|GRC|OTRPC2|VRL-1|Vrl1|-|11|11 B2|protein-coding	25.3793	8.0467	7.42456	5.59376	19.5207	0	3.25186	4.19868	-2.78142	0.198577	-2.20168	0.357091	-0.579743	0.999925	2.20656	1	-0.574855	1	0.00488791	1	9.17695	22.45	4.02335	5.33821	4.89622	Trpv2
NM_175343	chr14	30022633	30040466	+	Chdh|AU041472|D630034H06Rik|-|14|14 B|protein-coding	11.1968	1.78815	3.71228	1.11875	0	6.67734	1.62593	0.839735	0.166644	0.996485	-0.856729	0.986245	1.02337	0.999925	2.20587	1	2.37251	1	1.34914	1	3.36987	5.59838	4.23275	2.66911	0.979244	Chdh
NM_009620	chr12	81419443	81422039	-	Adam4|AV274654|tMDCV|-|12|12 D1|protein-coding	13.4361	0.894077	4.94971	0	5.57735	6.67734	0.812965	5.03841	-1.63142	0.923501	-1.79055	0.882381	0.159128	0.999925	2.1648	1	0.53338	1	0.374252	1	4.67324	9.50673	3.78571	2.88134	2.51921	Adam4
NM_008795	chr1	132113547	132139685	-	Cdk18|AA682070|Ctk18|Pctk3|-|1|1 E4|protein-coding	2776.8	1420.69	872.386	538.12	2447.06	1437.85	977.183	643.237	-0.874387	1.05535e-16	-1.50113	9.47798e-49	0.626746	3.09819e-07	2.14659	1.37391e-95	1.27221	4.30865e-32	0.64546	9.22601e-08	1389.17	2611.93	1429.27	924.785	590.679	Cdk18
NM_027564	chr6	50573304	50596590	-	4921507P07Rik|TISP74|-|6|6 B2,3|protein-coding	11.1968	8.0467	1.23743	4.47501	4.18301	1.11289	8.12965	0	-0.926931	0.980631	-0.0111485	0.99897	-0.915783	0.999925	2.12773	1	1.2008	1	2.11658	1	4.79768	7.68988	4.57979	4.68354	2.23751	4921507P07Rik
NM_027984	chr11	94489599	94499974	-	Epn3|2310022G12Rik|-|11|11 D|protein-coding	10.4503	0	0	4.47501	5.57735	3.33867	0	0	-1.86989	0.984986	-5.37489	0.853396	3.505	0.999925	2.12329	1	0.253401	1	-3.2516	1	2.98017	8.01383	1.66934	0	2.23751	Epn3
NM_001310707	chr8	45627751	45827906	+	Sorbs2|2010203O03Rik|9430041O17Rik|A530071H08|Argbp2|mKIAA0777|nArgBP2|-|8|8 B1,1|protein-coding	5.9716	22.3519	9.89942	2.23751	5.57735	0	10.5685	0.839735	0.403628	0.985606	0.958459	0.967815	-0.554831	0.999925	2.0875	1	2.49112	1	3.04595	1	7.18076	5.77447	11.176	10.234	1.53862	Sorbs2
NM_001004180	chr5	114568251	114613218	+	Fam222a|-|-|5|5 F|protein-coding	5.22515	0	2.47485	0	1.39434	6.67734	8.94261	4.19868	-1.5522	0.953232	-0.261306	0.995537	-1.29089	0.999925	2.06337	1	0.511169	1	1.80206	1	3.61412	3.30974	3.33867	5.70873	2.09934	Fam222a
NR_027799	chr15	82890483	82898461	-	Tbrg3|TB-11|-|15|15 E1|ncRNA	40.3083	8.94077	12.3743	6.71252	12.549	6.67734	7.31668	5.03841	-1.65223	0.489368	-1.33622	0.638975	-0.316006	0.999925	2.04308	0.0883247	0.390857	1	0.706863	1	12.4897	26.4287	7.80906	9.84548	5.87546	Tbrg3
NM_139206	chr18	37972623	37997574	-	Arap3|Centd3|Drag1|E030006K04Rik|cnt-d3|-|18|18 B3|protein-coding	9.70386	10.7289	7.42456	2.23751	16.732	15.5805	8.94261	4.19868	0.0198722	0.999286	-0.657753	0.972521	0.677625	0.999925	2.02099	1	2.04086	1	1.36323	1	9.44358	13.2179	13.1547	8.18359	3.21809	Arap3
NM_198617	chr2	153222370	153225441	-	Tspyl3|AW212607|Gm36|-|2|2 H1|protein-coding	11.9432	0	3.71228	2.23751	8.36602	3.33867	5.69075	3.35894	-2.98549	0.481655	-1.26638	0.935484	-1.71911	0.999925	2.0149	1	-0.970592	1	0.748522	1	4.83092	10.1546	1.66934	4.70152	2.79822	Tspyl3
NM_009912	chr9	123962126	123968692	-	Ccr1|Cmkbr1|Mip-1a-R|-|9 F4|9 75,05 cM|protein-coding	27.6187	8.0467	17.324	4.47501	15.3377	8.90312	9.75558	5.87815	-1.31889	0.719098	-0.687831	0.949419	-0.63106	0.999925	1.99234	1	0.673446	1	1.30451	1	12.1674	21.4782	8.47491	13.5398	5.17658	Ccr1
NM_013839	chr2	91184061	91195035	-	Nr1h3|AU018371|LXR|RLD1|Unr1|-|2 E1|2 50,52 cM|protein-coding	29.1116	12.5171	22.2737	7.83127	27.8867	5.56445	6.50372	6.71788	-1.74501	0.363222	-1.16375	0.702877	-0.581265	0.999925	1.97373	0.0743612	0.228723	1	0.809988	1	14.8008	28.4991	9.04077	14.3887	7.27458	Nr1h3
NM_207668	chr9	104288240	104337722	-	Acpp|5'-NT|A030005E02Rik|FRAP|Lap|PAP|Ppal|-|9|9 F1|protein-coding	6.71805	8.94077	6.18714	1.11875	6.97168	16.6934	8.12965	2.51921	0.81661	0.966173	0.0128268	0.998572	0.803783	0.999925	1.97016	1	2.78677	1	1.98299	1	7.15983	6.84487	12.8171	7.15839	1.81898	Acpp
NM_013743	chr6	5483351	5496278	-	Pdk4|AV005916|-|6 A1|6 2,06 cM|protein-coding	1526.49	3042.55	3374.46	361.357	1270.24	2470.62	2486.05	345.971	0.978724	1.43795e-29	1.05878	3.86799e-35	-0.0800515	0.999925	1.96929	1.08846e-90	2.94801	1.78865e-213	3.02806	6.16744e-226	1859.72	1398.37	2756.58	2930.26	353.664	Pdk4
NM_027763	chr17	48359916	48367176	+	Treml1|5430401J17Rik|TLT-1|-|17|17 C|protein-coding	17.9148	4.47039	6.18714	5.59376	19.5207	8.90312	0	4.19868	-1.45249	0.835847	-2.87192	0.210851	1.41943	0.999925	1.96125	1	0.508756	1	-0.910672	1	8.34858	18.7178	6.68676	3.09357	4.89622	Treml1
NR_151500	chr9	99299007	99304729	-	4930422M22Rik|-|-|9|9|ncRNA	9.70386	6.25854	4.94971	2.23751	2.78867	1.11289	0.812965	0.839735	-0.883078	0.980631	-1.27348	0.95795	0.390399	0.999925	1.95507	1	1.07199	1	0.681592	1	3.58798	6.24626	3.68572	2.88134	1.53862	4930422M22Rik
NM_001012434	chr7	97453204	97459557	+	Kctd14|AI449310|D7Ertd760e|-|7 E1|7 53,51 cM|protein-coding	10.4503	0	2.47485	1.11875	1.39434	0	3.25186	1.67947	-4.90132	0.378503	-0.882396	0.987322	-4.01892	0.999925	1.90854	1	-2.99278	1	1.02614	1	2.5462	5.92232	0	2.86336	1.39911	Kctd14
NM_001146002	chr17	65637505	65642204	-	Txndc2|AU021712|Sptrx-1|Sptrx1|Trx4|-|17|17 E1,1|protein-coding	8.21096	2.68223	3.71228	1.11875	0	3.33867	5.69075	0.839735	-0.226832	0.994488	0.489713	0.99117	-0.716545	0.999925	1.89867	1	1.67184	1	2.38839	1	3.19917	4.10548	3.01045	4.70152	0.979244	Txndc2
NM_025807	chr10	70245276	70285951	+	Slc16a9|1200003C15Rik|4930425B13Rik|AI552636|-|10|10 B5,3|protein-coding	10.4503	0.894077	1.23743	4.47501	4.18301	6.67734	2.43889	0	-0.829662	0.983916	-1.8684	0.901798	1.03874	0.999925	1.8548	1	1.02514	1	-0.013601	1	3.79451	7.31666	3.78571	1.83816	2.23751	Slc16a9
NM_001081349	chr2	84839408	84863586	+	Slc43a1|2610016F07Rik|AA986141|Lat3|PB39|Pov1|R00504|-|2|2 D|protein-coding	69.4199	37.5513	49.4971	11.1875	75.2942	34.4996	53.6557	29.3907	-0.996475	0.36383	-0.497552	0.896499	-0.498923	0.999925	1.84987	0.0011738	0.853397	1	1.35232	0.0649815	45.062	72.357	36.0254	51.5764	20.2891	Slc43a1
NM_030127	chr5	35652026	35679780	-	Htra3|2210021K23Rik|9530081K03Rik|Prsp|Tasp|-|5|5 B3|protein-coding	40.3083	26.8223	14.8491	14.5438	33.4641	28.9351	13.0074	6.71788	-0.391567	0.973504	-1.39677	0.297645	1.0052	0.999925	1.84308	0.0287677	1.45151	1	0.446316	1	22.331	36.8862	27.8787	13.9283	10.6308	Htra3
NR_028122	chr2	163472545	163473003	+	2310001K24Rik|-|-|2|2 H3|ncRNA	73.1521	38.4453	35.8854	10.0688	68.3225	25.5965	22.763	28.551	-1.13997	0.373877	-1.29037	0.195333	0.150398	0.999925	1.836	0.00616754	0.696034	1	0.545636	0.758608	37.8481	70.7373	32.0209	29.3242	19.3099	2310001K24Rik
NM_138955	chr9	44273190	44288244	-	Abcg4|6430517O04Rik|-|9|9 A5,2|protein-coding	2.9858	4.47039	3.71228	0	11.1547	2.22578	10.5685	4.19868	-0.551685	0.984986	0.0961881	0.996859	-0.647873	0.999925	1.82633	1	1.27464	1	1.92251	1	4.91452	7.07025	3.34808	7.14041	2.09934	Abcg4
NM_027249	chr11	75468050	75470899	+	Tlcd2|-|-|11|11 B5|protein-coding	20.1542	8.0467	9.89942	5.59376	19.5207	15.5805	12.1945	5.87815	-0.808699	0.93724	-0.871425	0.903973	0.062726	0.999925	1.81693	1	1.00823	1	0.945501	1	12.1085	19.8374	11.8136	11.0469	5.73595	Tlcd2
NM_028504	chr11	29547950	29578352	+	Clhc1|1700034F02Rik|-|11|11 A3,3|protein-coding	5.9716	2.68223	13.6117	2.23751	18.1264	14.4676	9.75558	4.19868	-0.568141	0.980631	0.242451	0.99117	-0.810593	0.999925	1.80803	1	1.23989	1	2.05048	1	8.88141	12.049	8.5749	11.6836	3.21809	Clhc1
NR_131123	chr17	21528196	21535878	-	9330136K24Rik|-|-|17|17 A3,2|ncRNA	15.6755	11.623	9.89942	7.83127	19.5207	16.6934	11.3815	2.51921	-0.309765	0.984986	-0.709855	0.95153	0.40009	0.999925	1.80608	1	1.49632	1	1.09623	1	11.893	17.5981	14.1582	10.6405	5.17524	9330136K24Rik
NM_011068	chr7	79735958	79743131	-	Pex11a|PEX11alpha|-|7|7 D2|protein-coding	312.016	204.744	196.751	83.9064	228.671	201.433	102.434	69.698	-0.392034	0.701021	-0.893458	0.00789691	0.501424	0.999925	1.80356	5.66254e-11	1.41152	1.84314e-06	0.910098	0.0107654	174.957	270.344	203.088	149.592	76.8022	Pex11a
NM_144848	chr15	76101488	76120195	-	Eppk1|6230424I18Rik|EPIPL|EPIPL1|EPPK|-|15|15 D3|protein-coding	30.6045	6.25854	2.47485	11.1875	19.5207	4.45156	0.812965	4.19868	-2.22792	0.276053	-4.03701	0.0162683	1.80909	0.999925	1.79553	1	-0.432391	1	-2.24148	1	9.93866	25.0626	5.35505	1.64391	7.6931	Eppk1
NM_026878	chr5	74195326	74199477	+	Rasl11b|1190017B18Rik|-|5|5 C3,3|protein-coding	74.645	43.8098	29.6983	23.4938	101.787	33.3867	41.4612	26.8715	-1.15643	0.141156	-1.29421	0.053199	0.137779	0.999925	1.79534	0.000591753	0.638903	1	0.501124	0.716501	46.8941	88.2158	38.5983	35.5797	25.1827	Rasl11b
NM_009593	chr17	31057694	31117981	+	Abcg1|AW413978|Abc8|White|-|17|17 A3,3|protein-coding	14.1826	14.3052	11.1368	24.6126	12.549	2.22578	1.62593	0	-1.69536	0.93724	-2.09581	0.854982	0.400451	0.999925	1.79207	1	0.0967113	1	-0.30374	1	10.0797	13.3658	8.26551	6.38139	12.3063	Abcg1
NM_194344	chr5	35697180	35729276	-	Sh3tc1|4631428G15|BC024909|-|5|5 B3|protein-coding	30.6045	26.8223	6.18714	10.0688	29.2811	7.79023	6.50372	7.55762	-0.885018	0.88259	-2.20475	0.100512	1.31973	0.999925	1.78084	0.104923	0.895826	1	-0.423905	1	15.6019	29.9428	17.3063	6.34543	8.8132	Sh3tc1
NM_011659	chr4	156013695	156016589	+	Tnfrsf4|ACT35|CD134|Ly-70|Ox40|TXGP1L|Txgp1|-|4 E2|4 87,68 cM|protein-coding	8.95741	5.36446	6.18714	3.35626	11.1547	5.56445	8.12965	2.51921	-0.868228	0.966173	-0.478169	0.987792	-0.390059	0.999925	1.77693	1	0.908701	1	1.29876	1	6.40416	10.056	5.46446	7.15839	2.93773	Tnfrsf4
NM_198664	chr4	46604390	46650199	-	Tbc1d2|A630005A06Rik|BC022630|Gm1037|PARIS-1|PARIS1|-|4|4 B1|protein-coding	26.8722	10.7289	23.5111	6.71252	30.6754	17.8062	15.4463	10.0768	-1.0331	0.770252	-0.562837	0.952707	-0.470265	0.999925	1.77339	0.0768785	0.74029	1	1.21055	1	17.7287	28.7738	14.2676	19.4787	8.39467	Tbc1d2
NM_001163489	chr3	88435962	88461182	-	Sema4a|AI132332|SemB|Semab|-|3|3 F1|protein-coding	81.3631	24.1401	44.5474	20.1375	65.5338	13.3547	26.8278	21.8331	-1.98416	0.00338994	-1.07049	0.26955	-0.913671	0.999925	1.77137	0.00281311	-0.212792	1	0.70088	0.574109	37.2172	73.4485	18.7474	35.6876	20.9853	Sema4a
NM_013675	chr12	76580488	76710547	-	Sptb|AI842465|D330027P03Rik|Gm1301|Spnb-1|Spnb1|ja|jaundiced|mKIAA4219|-|12 C3|12 33,73 cM|protein-coding	9.70386	0.894077	8.66199	2.23751	6.97168	2.22578	2.43889	2.51921	-2.40864	0.700523	-0.681177	0.984432	-1.72746	0.999925	1.77032	1	-0.63832	1	1.08914	1	4.45662	8.33777	1.55993	5.55044	2.37836	Sptb
NM_008728	chr15	11839897	11905674	-	Npr3|ANP-C|ANPR-C|EF-2|NPR-C|lgj|stri|-|15 A1|15 5,83 cM|protein-coding	197.809	187.756	144.779	43.6314	209.15	178.062	102.434	74.7364	-0.150939	0.980631	-0.727912	0.134557	0.576973	0.999925	1.7639	2.97457e-08	1.61296	1.19256e-06	1.03599	0.00969254	142.295	203.48	182.909	123.606	59.1839	Npr3
NM_001037928	chr11	9048592	9069354	+	Gm11992|-|-|11|11 A1|protein-coding	11.9432	15.1993	13.6117	6.71252	4.18301	5.56445	1.62593	0	0.433126	0.984986	-0.409351	0.990362	0.842477	0.999925	1.76006	1	2.19319	1	1.35071	1	7.35502	8.06311	10.3819	7.61882	3.35626	Gm11992
NR_004410	chr1	9942470	9942543	-	Snord87|MBII-276|Rnu87|U87|-|1 A2|1|snoRNA	5.22515	18.7756	4.94971	2.23751	13.9434	3.33867	2.43889	3.35894	0.088912	0.996547	-1.4667	0.869795	1.55561	0.999925	1.75603	1	1.84494	1	0.289332	1	6.78348	9.58426	11.0571	3.6943	2.79822	Snord87
NR_105775	chr18	70516786	70516889	+	Mir6357|Gm27333|mmu-mir-6357|-|18|18 E2|ncRNA	14.1826	5.36446	7.42456	0	8.36602	8.90312	4.06482	7.55762	-0.783246	0.97283	-1.03525	0.949041	0.252006	0.999925	1.74482	1	0.961575	1	0.709569	1	6.9829	11.2743	7.13379	5.74469	3.77881	Mir6357
NR_106184	chr1	86351981	86352127	-	Gm24148|Mir3535|mir-3535|mmu-mir-3535|-|1|1 C5|ncRNA	10.4503	3.57631	1.23743	2.23751	4.18301	7.79023	4.06482	2.51921	-0.52525	0.984986	-1.57968	0.892449	1.05443	0.999925	1.73678	1	1.21153	1	0.1571	1	4.50735	7.31666	5.68327	2.65113	2.37836	Gm24148
NM_007570	chr1	134074865	134079155	-	Btg2|AA959598|APRO1|Pc3|TIS21|-|1 E4|1 58,1 cM|protein-coding	711.367	495.319	292.033	241.651	674.859	388.399	228.443	178.024	-0.655279	0.000723653	-1.42158	3.42698e-18	0.766299	0.000287642	1.73655	5.59079e-27	1.08127	6.92189e-10	0.314968	0.329549	401.262	693.113	441.859	260.238	209.837	Btg2
NM_008871	chr5	137061506	137072272	-	Serpine1|PAI-1|PAI1|Planh1|-|5|5 G2|protein-coding	4410.03	2864.62	2839.9	1201.54	4553.9	2955.84	3057.56	1513.2	-0.623662	1.59352e-16	-0.606728	8.39761e-16	-0.0169341	0.999925	1.72549	1.00858e-122	1.10183	1.67203e-48	1.11876	9.80868e-50	2924.57	4481.97	2910.23	2948.73	1357.37	Serpine1
NM_001194921	chr9	99690797	99717267	-	Cldn18|-|-|9|9 E3,3|protein-coding	3.73225	5.36446	6.18714	4.47501	9.76036	4.45156	8.94261	0	-0.451843	0.984986	0.204514	0.995537	-0.656357	0.999925	1.72387	1	1.27203	1	1.92838	1	5.36417	6.7463	4.90801	7.56487	2.23751	Cldn18
NR_033214	chr18	67321209	67344103	-	B430212C06Rik|-|-|18|18 E1|ncRNA	16.4219	8.0467	4.94971	6.71252	19.5207	15.5805	4.87779	4.19868	-0.629406	0.96765	-1.87261	0.433387	1.24321	0.999925	1.72386	1	1.09445	1	-0.148758	1	10.0386	17.9713	11.8136	4.91375	5.4556	B430212C06Rik
NM_029771	chr5	139423179	139427800	+	Gper1|6330420K13Rik|CMKRL2|Ceprl|FEG-1|GPCR-Br|Gper|Gpr30|-|5|5 G2|protein-coding	27.6187	15.1993	2.47485	15.6625	25.0981	14.4676	3.25186	2.51921	-0.823879	0.93724	-3.13273	0.0324612	2.30885	0.838612	1.71412	0.186383	0.890238	1	-1.41862	1	13.2865	26.3584	14.8334	2.86336	9.09087	Gper1
NM_008793	chr10	80321283	80329473	-	Pcsk4|AI647044|L21221|NEC 3|NEC3|PC4|SPC5|-|10 C1|10 39,72 cM|protein-coding	132.868	75.1025	47.0222	41.3938	135.251	70.1121	47.1519	40.3073	-0.88265	0.134763	-1.50706	0.000280349	0.624406	0.999925	1.71364	6.90846e-06	0.830991	0.126776	0.206585	0.896298	73.6511	134.059	72.6073	47.0871	40.8506	Pcsk4
NM_030166	chr14	32029103	32058326	+	Galnt15|4631401E18Rik|Galntl2|mpp-GalNAc-T15|-|14|14 B|protein-coding	25.3793	5.36446	13.6117	3.35626	15.3377	10.016	7.31668	9.23709	-1.45282	0.709236	-1.003	0.892368	-0.449819	0.999925	1.69977	1	0.24695	1	0.696769	1	11.2024	20.3585	7.69024	10.4642	6.29667	Galnt15
NM_026815	chr7	30603092	30612734	-	Upk1a|1110031P12Rik|AU019298|C87192|Tspan21|Upk1|-|7 B1|7 18,78 cM|protein-coding	11.9432	7.15262	7.42456	2.23751	6.97168	8.90312	3.25186	3.35894	-0.214405	0.990724	-0.87932	0.963664	0.664915	0.999925	1.69934	1	1.48493	1	0.820016	1	6.40544	9.45744	8.02787	5.33821	2.79822	Upk1a
NM_001102414	chr5	38349273	38480306	-	Slc2a9|Glut9|SLC2A9B|SLC2a9A|-|5|5 B3|protein-coding	29.1116	23.246	6.18714	5.59376	20.915	13.3547	4.87779	9.23709	-0.461547	0.980387	-2.1787	0.138334	1.71716	0.999925	1.69543	0.147198	1.23388	1	-0.483276	1	14.0654	25.0133	18.3003	5.53246	7.41543	Slc2a9
NM_001302618	chr16	10480072	10527640	+	Ciita|C2ta|EG669998|Gm9475|Mhc2ta|-|16|16 A1|protein-coding	9.70386	0.894077	1.23743	2.23751	2.78867	2.22578	2.43889	1.67947	-2.02707	0.893091	-1.72376	0.919703	-0.303314	0.999925	1.69516	1	-0.331913	1	-0.0285983	1	2.90071	6.24626	1.55993	1.83816	1.95849	Ciita
NM_011352	chr9	57940135	57962865	+	Sema7a|2900057C09Rik|CDw108|H-Sema-L|M-Sema-L|Semal|-|9|9 B|protein-coding	5409.53	2394.34	2724.82	1453.26	5181.35	2556.31	2497.43	1826.42	-1.09911	1.58028e-12	-1.02068	5.69837e-11	-0.0784334	0.999925	1.69404	4.25195e-31	0.594933	0.000772272	0.673366	0.000104326	3005.43	5295.44	2475.32	2611.12	1639.84	Sema7a
NM_001135172	chr5	43515569	43616586	+	C1qtnf7|5530401N20Rik|8430425G24Rik|Ctrp7|-|5|5 B3|protein-coding	5.22515	9.83485	9.89942	2.23751	19.5207	11.1289	0.812965	5.03841	-0.161061	0.994053	-1.14404	0.935267	0.982979	0.999925	1.68478	1	1.52372	1	0.540736	1	7.96224	12.3729	10.4819	5.35619	3.63796	C1qtnf7
NR_105023	chr18	11042037	11052567	-	1010001N08Rik|Gata6as|-|18|18 A1|ncRNA	10.4503	17.8815	8.66199	5.59376	11.1547	7.79023	11.3815	1.67947	0.191576	0.989928	-0.0448774	0.99798	0.236453	0.999925	1.6783	1	1.86988	1	1.63343	1	9.32419	10.8025	12.8359	10.0217	3.63662	1010001N08Rik
NM_010176	chr7	84585159	84605942	-	Fah|swst|-|7 D3|7 48,36 cM|protein-coding	915.895	740.296	387.315	268.501	722.266	608.751	332.503	241.844	-0.280037	0.347009	-1.18329	7.52059e-18	0.903257	3.21283e-09	1.67595	1.21485e-34	1.39592	2.03679e-23	0.49266	0.00886991	527.171	819.081	674.524	359.909	255.172	Fah
NM_001357436	chr7	107665478	107744896	+	Ppfibp2|Cclp1|-|7|7 E3|protein-coding	10.4503	3.57631	12.3743	4.47501	9.76036	1.11289	0.812965	2.51921	-2.37191	0.644574	-1.18262	0.943396	-1.18928	0.999925	1.66352	1	-0.708392	1	0.480892	1	5.63516	10.1053	2.3446	6.59362	3.49711	Ppfibp2
NM_013564	chr8	71689252	71690577	+	Insl3|Rlf|Rlnl|-|8 B3,3|8 34,43 cM|protein-coding	9.70386	2.68223	6.18714	3.35626	5.57735	5.56445	9.75558	1.67947	-0.937463	0.966488	0.0451924	0.998013	-0.982655	0.999925	1.65855	1	0.72109	1	1.70375	1	5.56329	7.6406	4.12334	7.97136	2.51786	Insl3
NM_007504	chr7	126445860	126463073	-	Atp2a1|SERCA1|-|7 F3|7 69,04 cM|protein-coding	8.95741	10.7289	7.42456	1.11875	5.57735	7.79023	7.31668	3.35894	0.332028	0.98648	0.00339363	0.999357	0.328635	0.999925	1.65641	1	1.98844	1	1.65981	1	6.53411	7.26738	9.25958	7.37062	2.23885	Atp2a1
NM_015729	chr11	116171883	116199045	-	Acox1|AOX|Acox|D130055E20Rik|Paox|-|11|11 E2|protein-coding	3871.09	3054.17	3306.41	1235.1	3331.07	2586.36	2477.92	1047.99	-0.352636	2.22987e-05	-0.325385	9.09436e-05	-0.0272514	0.999925	1.65637	2.0139e-117	1.30373	1.55144e-71	1.33099	1.67035e-74	2613.76	3601.08	2820.26	2892.16	1141.55	Acox1
NM_013657	chr5	17574816	17730267	+	Sema3c|1110036B02Rik|SemE|Semae|-|5|5 A3|protein-coding	1112.96	862.785	1122.35	341.22	994.162	793.491	892.635	325.817	-0.346579	0.043876	-0.0712662	0.976168	-0.275312	0.582063	1.6541	4.69214e-45	1.30752	2.2686e-27	1.58283	5.91449e-41	805.677	1053.56	828.138	1007.49	333.518	Sema3c
NM_010373	chr14	56117619	56120625	-	Gzme|CCP3|Ctla-6|Ctla6|MCSP-2|-|14 C3|14 28,19 cM|protein-coding	48.5193	72.4203	74.2456	13.425	43.2244	34.4996	68.289	15.1152	0.196334	0.984986	0.648698	0.736964	-0.452364	0.999925	1.65307	0.00817517	1.8494	1	2.30177	9.27846e-05	46.2173	45.8719	53.4599	71.2673	14.2701	Gzme
NR_000002	chr7	45127383	45127463	-	Snord32a|Rnu32|Rnu32a|U32|U32A|-|7|7 B3|snoRNA	16.4219	8.94077	6.18714	3.35626	8.36602	5.56445	5.69075	4.19868	-0.767616	0.96765	-1.02235	0.932517	0.254735	0.999925	1.64687	1	0.879255	1	0.62452	1	7.34075	12.394	7.25261	5.93894	3.77747	Snord32a
NM_020486	chr7	19756138	19770532	-	Bcam|1200005K12Rik|B-CAM|Gplu|Lu|-|7|7 A3|protein-coding	11.9432	9.83485	1.23743	1.11875	2.78867	5.56445	3.25186	3.35894	0.0525684	0.999234	-1.62238	0.886786	1.67495	0.999925	1.63821	1	1.69078	1	0.0158324	1	4.88727	7.36594	7.69965	2.24464	2.23885	Bcam
NM_001081178	chr17	43389466	43459557	+	Adgrf5|8430401C09Rik|9330185D23|AI528491|Gpr116|mKIAA0758|-|17|17 B3|protein-coding	44.0406	11.623	8.66199	11.1875	43.2244	3.33867	15.4463	16.7947	-2.50583	0.0244654	-1.83136	0.142032	-0.674469	0.999925	1.6312	0.0954512	-0.87463	1	-0.200161	1	19.2897	43.6325	7.48084	12.0542	13.9911	Adgrf5
NM_001085376	chr1	158711731	158957438	-	Pappa2|PAPP-A2|PLAC3|Pappe|-|1|1 H1|protein-coding	43.2941	22.3519	47.0222	10.0688	16.732	18.9191	27.6408	8.39735	-0.475036	0.966173	0.340593	0.984432	-0.815629	0.999925	1.62485	0.0686845	1.14981	1	1.96544	1	24.3033	30.0131	20.6355	37.3315	9.23306	Pappa2
NM_001040426	chr9	59966931	60511035	-	Thsd4|ADAMTSL-6|ADAMTSL6|AI585901|Adamtsl4|B230114P05Rik|-|9|9 B|protein-coding	15.6755	7.15262	18.5614	3.35626	4.18301	3.33867	13.0074	2.51921	-0.864163	0.963961	0.807387	0.951877	-1.67155	0.999925	1.62448	1	0.760322	1	2.43187	1	8.47426	9.92923	5.24565	15.7844	2.93773	Thsd4
NM_134188	chr12	83987861	83993875	+	Acot2|AA571646|MTE-I|Mte1|-|12|12 D1|protein-coding	317.241	414.852	417.013	96.2127	244.009	401.753	287.789	85.653	0.549065	0.0730649	0.313974	0.595656	0.235091	0.999925	1.61831	7.45167e-14	2.16737	2.35883e-25	1.93228	9.27361e-20	283.065	280.625	408.303	352.401	90.9329	Acot2
NM_013712	chrX	101449109	101453541	+	Itgb1bp2|Chordc3|-|X|X D|protein-coding	11.1968	2.68223	1.23743	4.47501	4.18301	5.56445	3.25186	0.839735	-0.829946	0.980631	-1.62829	0.901798	0.798339	0.999925	1.61783	1	0.787883	1	-0.0104568	1	4.17881	7.68988	4.12334	2.24464	2.65737	Itgb1bp2
NM_031176	chr17	34670535	34719815	+	Tnxb|Tn-mhc|Tnx|-|17 B1|17 18,24 cM|protein-coding	154.515	106.395	189.326	49.2251	85.0545	54.5316	121.132	28.551	-0.582276	0.497851	0.39881	0.775937	-0.981086	0.0731958	1.61728	5.90212e-06	1.035	0.0185126	2.01609	5.80468e-09	98.5914	119.785	80.4634	155.229	38.8881	Tnxb
NM_001159557	chr5	17781690	17849792	-	Cd36|FAT|GPIV|Scarb3|-|5 A3|5 8,11 cM|protein-coding	98.5315	46.492	25.986	39.1563	114.336	25.5965	21.95	31.0702	-1.58105	0.0080332	-2.15852	4.42926e-05	0.577472	0.999925	1.613	0.00148659	0.0319527	1	-0.54552	0.673206	50.3898	106.434	36.0443	23.968	35.1133	Cd36
NM_007876	chr8	123186235	123201813	+	Dpep1|AI327012|MBD|-|8 E1|8 72,08 cM|protein-coding	17.9148	8.0467	18.5614	10.0688	20.915	10.016	13.0074	3.35894	-1.10008	0.839119	-0.319998	0.987792	-0.780081	0.999925	1.61277	0.221793	0.512695	1	1.29278	1	12.7361	19.4149	9.03136	15.7844	6.71386	Dpep1
NM_001205036	chr10	127032905	127041394	-	Mettl21b|Fam119b|eef1akmt3|-|10 D3|protein-coding	15.6755	6.25854	0	3.35626	8.36602	10.016	7.31668	5.87815	-0.776934	0.970321	-2.0454	0.613626	1.26847	0.999925	1.60988	1	0.832946	1	-0.435521	1	7.10839	12.0207	8.13728	3.65834	4.6172	Mettl21b
NM_173397	chr2	163468703	163472629	-	Fitm2|AI414861|D930001I22Rik|Fit2|-|2|2 H3|protein-coding	806.166	370.148	332.868	257.313	807.321	360.576	377.216	273.754	-1.14243	1.59066e-14	-1.18282	1.00398e-15	0.0403957	0.999925	1.60429	1.63374e-28	0.461863	0.0216287	0.421468	0.0568517	448.17	806.744	365.362	355.042	265.533	Fitm2
NM_013648	chr7	19282624	19296164	+	Rtn2|MMS10-P|Ms10p|NSPLI|Nspl1|-|7 A3|7 9,54 cM|protein-coding	72.4057	56.3269	27.2234	21.2563	82.2659	46.7414	49.5908	30.2305	-0.564113	0.839119	-1.02076	0.233187	0.456651	0.999925	1.59579	0.00339552	1.03168	1	0.575026	0.645108	48.2551	77.3358	51.5341	38.4071	25.7434	Rtn2
NR_033492	chr14	25586804	25590661	+	4931406H21Rik|-|-|14|14 A3|ncRNA	8.95741	5.36446	2.47485	1.11875	0	5.56445	6.50372	1.67947	0.33107	0.989631	0.137673	0.996454	0.193398	0.999925	1.59207	1	1.92314	1	1.72974	1	3.95789	4.4787	5.46446	4.48929	1.39911	4931406H21Rik
NR_045535	chr2	32721055	32755007	+	Sh2d3c|Chat|Nsp3|Shep1|-|2|2 B|protein-coding	187.359	129.641	167.053	61.5314	161.743	135.773	142.269	54.5828	-0.395731	0.72163	-0.179627	0.972521	-0.216105	0.999925	1.59078	6.55536e-08	1.19505	0.00027116	1.41115	7.17281e-06	129.994	174.551	132.707	154.661	58.0571	Sh2d3c
NM_178357	chr12	24651371	24662782	+	Klf11|9830142A17|D12Ertd427e|Tieg2|Tieg2b|Tieg3|-|12 A1,3|12 8,49 cM|protein-coding	288.13	309.351	262.335	93.9752	337.429	297.142	274.782	112.525	-0.0344394	0.991693	-0.21481	0.881916	0.18037	0.999925	1.59056	5.29517e-14	1.55612	3.88204e-13	1.37575	4.99885e-10	246.959	312.78	303.246	268.558	103.25	Klf11
NM_146178	chr7	5056726	5060784	+	Ccdc106|BC018462|-|7|7 A1|protein-coding	14.929	3.57631	9.89942	5.59376	13.9434	12.2418	11.3815	4.19868	-0.976956	0.933101	-0.471353	0.985882	-0.505603	0.999925	1.58791	1	0.61095	1	1.11655	1	9.47048	14.4362	7.90905	10.6405	4.89622	Ccdc106
NM_001168333	chr4	130165600	130174802	-	Tinagl1|1110021J17Rik|AZ-1|AZ1|Arg1|Lcn7|TARP|Tinagl|-|4|4 D2,2|protein-coding	365.014	206.532	152.204	98.4502	225.883	213.675	162.593	97.4093	-0.489191	0.424458	-0.897107	0.00496913	0.407917	0.999925	1.58716	2.22934e-09	1.09797	0.000235209	0.690051	0.0746685	190.22	295.448	210.103	157.398	97.9298	Tinagl1
NM_145470	chr15	55112317	55259273	+	Deptor|Depdc6|-|15 D1|15 21,96 cM|protein-coding	486.686	286.999	212.838	179	476.863	235.933	169.91	143.595	-0.884159	4.11665e-05	-1.3394	7.89542e-12	0.455242	0.668616	1.58477	9.13003e-17	0.700614	0.0033197	0.245372	0.630413	273.978	481.774	261.466	191.374	161.298	Deptor
NM_001330687	chr8	70629393	70632456	-	Gdf15|MIC-1|NAG-1|SBF|-|8|8 B3,3|protein-coding	26.1258	10.7289	2.47485	7.83127	18.1264	12.2418	14.6334	7.55762	-1.00359	0.894372	-1.4618	0.619949	0.458219	0.999925	1.58399	0.25265	0.580402	1	0.122182	1	12.465	22.1261	11.4854	8.55411	7.69444	Gdf15
NM_009985	chr19	5465043	5468507	-	Ctsw|lymphopain|-|19|19 A|protein-coding	18.6613	5.36446	4.94971	7.83127	22.3094	12.2418	2.43889	5.87815	-1.24064	0.82473	-2.51209	0.17183	1.27145	0.999925	1.57979	1	0.339151	1	-0.932301	1	9.95937	20.4853	8.80313	3.6943	6.85471	Ctsw
NM_033327	chr8	87661810	87959595	-	Zfp423|Ebfaz|Roaz|Zfp104|Znf423|ataxia1|mKIAA0760|nur12|-|8|8 C3|protein-coding	8.95741	0	3.71228	5.59376	13.9434	2.22578	5.69075	1.67947	-3.5101	0.357583	-1.27175	0.929097	-2.23835	0.999925	1.577	1	-1.9331	1	0.305251	1	5.22535	11.4504	1.11289	4.70152	3.63662	Zfp423
NR_002901	chr8	70895759	70895856	-	Snora68|MBI-30|Rnu68|-|8|8 B3,3|snoRNA	20.9006	8.0467	4.94971	4.47501	20.915	16.6934	8.12965	10.9166	-0.883151	0.91783	-1.76866	0.402015	0.885512	0.999925	1.56207	1	0.678922	1	-0.20659	1	11.8783	20.9078	12.37	6.53968	7.69578	Snora68
NM_001310038	chr19	4214238	4223505	+	Clcf1|BSF-3|Bsf3|CLC|NNT-1|-|19|19 A|protein-coding	2123.65	1290.15	1526.99	673.489	1797.3	1111.78	1232.45	647.436	-0.706856	1.18324e-13	-0.511527	2.67087e-07	-0.195329	0.970016	1.56193	9.66016e-65	0.855071	2.46702e-18	1.0504	4.49731e-28	1300.41	1960.48	1200.97	1379.72	660.462	Clcf1
NM_194268	chr18	64340364	64398488	+	Onecut2|C730009D12|OC-2|Oc2|-|18|18 E1|protein-coding	69.4199	28.6105	21.0363	30.2063	62.7451	37.8383	9.75558	15.955	-0.971036	0.534681	-2.16738	0.00261417	1.19634	0.999925	1.56119	0.0208427	0.590156	1	-0.606186	0.731537	34.4459	66.0825	33.2244	15.3959	23.0806	Onecut2
NM_032398	chr8	71497753	71511769	-	Plvap|MECA32|Pv1|-|8 B3,3|8 34,43 cM|protein-coding	19.4077	8.94077	28.4608	4.47501	18.1264	16.6934	20.3241	8.39735	-0.600075	0.966173	0.366782	0.986138	-0.966857	0.999925	1.55888	0.201017	0.958803	1	1.92566	1	15.6032	18.767	12.8171	24.3925	6.43618	Plvap
NM_008471	chr11	100140811	100145926	-	Krt19|AI663979|CK-19|EndoC|K19|Krt-1,19|Krt1-19|-|11 D|11 63,42 cM|protein-coding	44.787	25.9282	14.8491	25.7313	33.4641	5.56445	4.06482	6.71788	-1.61463	0.302935	-2.31956	0.0333377	0.704934	0.999925	1.55564	0.116241	-0.0589868	1	-0.763921	1	20.1384	39.1256	15.7463	9.45698	16.2246	Krt19
NM_009704	chr5	91139599	91148432	+	Areg|AR|Mcub|Sdgf|-|5 E1|5 44,78 cM|protein-coding	120.925	106.395	68.0585	30.2063	92.0262	129.095	48.7779	41.9868	0.136785	0.984986	-0.889182	0.165142	1.02597	0.238587	1.55154	0.000272058	1.68833	8.26235e-05	0.662363	0.389278	79.6839	106.476	117.745	58.4182	36.0965	Areg
NR_045840	chr8	27142910	27149706	+	4933416M07Rik|-|-|8|8 A2|ncRNA	41.0548	23.246	11.1368	11.1875	23.7037	16.6934	17.8852	10.9166	-0.699953	0.920286	-1.10989	0.621395	0.409938	0.999925	1.54248	0.116241	0.842527	1	0.432589	1	19.478	32.3792	19.9697	14.511	11.052	4933416M07Rik
NR_030434	chr10	120447991	120448110	-	Mir763|Mirn763|mir-763|mmu-mir-763|-|10 D2|10|ncRNA	9.70386	2.68223	0	5.59376	1.39434	0	0	0	-2.18805	0.936677	-4.27342	0.567699	2.08537	0.999925	1.53629	1	-0.651768	1	-2.73714	1	2.42177	5.5491	1.34112	0	2.79688	Mir763
NM_009546	chr11	88999403	89020293	+	Trim25|AA960166|AL022677|EFP|Zfp147|-|11|11 C|protein-coding	2454.33	1750.6	1406.95	779.771	2207.23	1643.74	1262.53	825.46	-0.458357	2.51238e-06	-0.807379	2.57135e-20	0.349022	0.00616523	1.53317	1.23601e-70	1.07481	1.5104e-33	0.725788	1.09048e-14	1541.33	2330.78	1697.17	1334.74	802.615	Trim25
NM_001355678	chr3	121202010	121263159	-	Tmem56|4930577M16Rik|AU018104|AW109744|C730036B01Rik|-|3|3 G1|protein-coding	10.4503	2.68223	0	4.47501	6.97168	5.56445	8.94261	1.67947	-1.24266	0.951107	-1.20182	0.949419	-0.0408455	0.999925	1.53268	1	0.290012	1	0.330858	1	5.09572	8.71099	4.12334	4.47131	3.07724	Tmem56
NR_033452	chr18	42274380	42275197	-	Gm4013|-|-|18 B3|18|ncRNA	5.22515	0.894077	3.71228	2.23751	5.57735	7.79023	9.75558	1.67947	-0.678222	0.984986	0.123827	0.996454	-0.802049	0.999925	1.52462	1	0.846403	1	1.64845	1	4.60896	5.40125	4.34216	6.73393	1.95849	Gm4013
NM_008607	chr9	7272514	7283333	+	Mmp13|Clg|MMP-13|Mmp1|-|9|9 A1|protein-coding	55.9838	50.9624	132.405	10.0688	78.0828	114.628	123.571	39.4676	0.221329	0.981973	0.984575	0.194673	-0.763245	0.999925	1.52335	0.00578512	1.74468	0.00155688	2.50793	4.21511e-07	75.6461	67.0333	82.7951	127.988	24.7682	Mmp13
NM_001142760	chr10	73821867	74649732	+	Pcdh15|BB078305|Gm9815|Ush1f|av|nmf19|roda|-|10 B5,3|10 37,43 cM|protein-coding	8.21096	4.47039	0	2.23751	12.549	5.56445	7.31668	5.87815	-1.02038	0.963145	-1.84016	0.76671	0.819779	0.999925	1.51383	1	0.493445	1	-0.326334	1	5.77839	10.38	5.01742	3.65834	4.05783	Pcdh15
NM_001135149	chr3	135825657	135888572	+	Slc39a8|4933419D20Rik|AA986696|BIGM103|ZIP-8|Zip8|-|3 G3|3 63,04 cM|protein-coding	11.1968	7.15262	4.94971	2.23751	8.36602	8.90312	8.94261	5.03841	-0.352003	0.984986	-0.577347	0.984432	0.225344	0.999925	1.50974	1	1.15774	1	0.932393	1	7.09834	9.78139	8.02787	6.94616	3.63796	Slc39a8
NM_020258	chr9	37229149	37255738	-	Slc37a2|G3PP|Slc37a1|cI-2|ci2|-|9|9 A4|protein-coding	192.584	125.171	105.181	58.1751	90.6319	92.3699	56.0946	38.6278	-0.328479	0.916705	-0.806427	0.136187	0.477948	0.999925	1.5071	3.77912e-05	1.17862	0.00435138	0.700671	0.234505	94.8545	141.608	108.77	80.6379	48.4015	Slc37a2
NM_019517	chr16	97356728	97442936	+	Bace2|1110059C24Rik|AEPLC|AI850424|ALP56|ARP1|ASP1|ASP21|BAE2|CDA13|CEAP1|DRAP|-|16|16 C4|protein-coding	13.4361	8.94077	9.89942	5.59376	19.5207	8.90312	11.3815	5.87815	-0.855898	0.93724	-0.611446	0.972521	-0.244453	0.999925	1.50379	1	0.647892	1	0.892345	1	10.4442	16.4784	8.92195	10.6405	5.73595	Bace2
NM_001291280	chr7	80902227	80905062	-	Nmb|3110023K12Rik|-|7|7 D3|protein-coding	11.1968	9.83485	3.71228	5.59376	13.9434	6.67734	6.50372	3.35894	-0.593577	0.980631	-1.25734	0.864659	0.663766	0.999925	1.50271	1	0.909132	1	0.245365	1	7.60263	12.5701	8.2561	5.108	4.47635	Nmb
NM_001357679	chr7	104244457	104262236	+	Trim34a|Trim34|Trim34-1|-|7|7 E3|protein-coding	13.4361	8.0467	2.47485	8.95002	5.57735	3.33867	4.06482	0	-0.740942	0.980631	-1.14572	0.949166	0.404779	0.999925	1.50145	1	0.760507	1	0.355728	1	5.73607	9.50673	5.69268	3.26984	4.47501	Trim34a
NM_026384	chr7	99153663	99182713	-	Dgat2|0610010B06Rik|ARAT|DGAT-2|-|7|7 E1|protein-coding	241.85	146.629	157.153	83.9064	216.122	160.256	134.952	78.0954	-0.579336	0.220398	-0.655143	0.0848486	0.0758067	0.999925	1.50103	1.46739e-08	0.921689	0.00354346	0.845883	0.0122735	152.371	228.986	153.442	146.053	81.0009	Dgat2
NR_152126	chr16	23221524	23225484	-	BC106179|-|-|16|16 B1|ncRNA	21.6471	10.7289	9.89942	4.47501	16.732	12.2418	8.94261	9.23709	-0.765451	0.941276	-1.05413	0.843374	0.288676	0.999925	1.49689	1	0.731438	1	0.442762	1	11.738	19.1896	11.4854	9.42101	6.85605	BC106179
NM_178204	chr13	23575763	23576266	+	Hist1h3d|H3-b|-|13|13 A3,1|protein-coding	21.6471	33.9749	27.2234	17.9	22.3094	12.2418	9.75558	2.51921	-0.15262	0.989631	-0.480155	0.977041	0.327535	0.999925	1.496	0.211574	1.34338	1	1.01585	1	18.4464	21.9782	23.1084	18.4895	10.2096	Hist1h3d
NM_010719	chr7	25379527	25395987	-	Lipe|4933403G17Rik|HSL|-|7 A3|7 13,78 cM|protein-coding	437.42	266.435	347.717	152.15	400.175	233.707	309.74	144.434	-0.743833	0.00066239	-0.350259	0.367893	-0.393573	0.847207	1.49472	5.79977e-16	0.750886	0.000718097	1.14446	6.9702e-09	286.472	418.797	250.071	328.728	148.292	Lipe
NM_007826	chr14	97786846	98169765	-	Dach1|Dac|Dach|-|14 E2,1|14 48,25 cM|protein-coding	0.74645	0.894077	2.47485	0	0	2.22578	8.94261	0	1.55579	0.980631	3.40052	0.775937	-1.84473	0.999925	1.48553	1	3.04132	1	4.88605	1	1.91047	0.373225	1.55993	5.70873	0	Dach1
NM_029600	chr11	94343295	94392976	-	Abcc3|1700019L09Rik|ABC31|MLP2|MOAT-D|MRP3|-|11|11 D|protein-coding	13.4361	25.0342	4.94971	6.71252	6.97168	4.45156	0.812965	1.67947	0.231058	0.989631	-2.11552	0.560071	2.34658	0.999925	1.4846	1	1.71566	1	-0.630913	1	8.00602	10.2039	14.7429	2.88134	4.19599	Abcc3
NM_178388	chr9	59518685	59525501	-	Tmem202|4930425N13Rik|-|9|9 B|protein-coding	11.1968	6.25854	6.18714	5.59376	16.732	11.1289	13.0074	4.19868	-0.703724	0.966488	-0.558856	0.980595	-0.144868	0.999925	1.48199	1	0.778263	1	0.923131	1	9.28791	13.9644	8.69372	9.59729	4.89622	Tmem202
NM_010043	chr1	75360292	75368579	+	Des|-|-|1 C4|1 38,85 cM|protein-coding	11.1968	33.0809	23.5111	4.47501	23.7037	26.7094	6.50372	7.55762	0.796408	0.931352	-0.257397	0.99108	1.0538	0.999925	1.48079	0.273528	2.27719	1	1.22339	1	17.0923	17.4502	29.8951	15.0074	6.01631	Des
NM_010149	chr9	21958899	21963576	-	Epor|-|-|9 A3|9 7,93 cM|protein-coding	23.8864	5.36446	11.1368	11.1875	30.6754	6.67734	8.94261	8.39735	-2.1789	0.161947	-1.44447	0.50698	-0.734432	0.999925	1.47928	0.214402	-0.699614	1	0.0348178	1	13.2835	27.2809	6.0209	10.0397	9.79244	Epor
NM_146228	chr9	110880174	110900530	+	Als2cl|79H19D|79H19E|BC022645|D930044G19Rik|mRn,49018|-|9 F2|9 60,79 cM|protein-coding	13.4361	14.3052	4.94971	3.35626	11.1547	3.33867	4.87779	5.03841	-0.553296	0.983916	-1.29163	0.869714	0.738333	0.999925	1.47881	1	0.92551	1	0.187178	1	7.55711	12.2954	8.82196	4.91375	4.19733	Als2cl
NM_008625	chr2	14229414	14332023	+	Mrc1|AW259686|CD206|MR|-|2 A2|2 10,46 cM|protein-coding	35.0832	12.5171	18.5614	4.47501	13.9434	12.2418	9.75558	11.7563	-0.956845	0.883919	-0.810917	0.923188	-0.145928	0.999925	1.47763	0.252366	0.520786	1	0.666714	1	14.7917	24.5133	12.3794	14.1585	8.11565	Mrc1
NM_174995	chr3	51661179	51682674	+	Mgst2|GST2|MGST-II|-|3|3 C|protein-coding	41.0548	21.4579	24.7485	20.1375	36.2527	8.90312	18.6982	9.23709	-1.4167	0.336134	-0.834904	0.787023	-0.581798	0.999925	1.47518	0.0944599	0.0584817	1	0.64028	1	22.5612	38.6538	15.1805	21.7234	14.6873	Mgst2
NM_010512	chr10	87859052	87937047	+	Igf1|C730016P09Rik|Igf-1|Igf-I|-|10 C1|10 43,7 cM|protein-coding	63.4483	68.844	28.4608	24.6126	90.6319	63.4348	16.2593	30.2305	-0.204457	0.984986	-1.80373	0.00291662	1.59927	0.0567516	1.46997	0.00874298	1.26552	1	-0.333757	0.865874	48.2403	77.0401	66.1394	22.3601	27.4215	Igf1
NM_175638	chr11	101260567	101277409	+	Wnk4|2010002J11Rik|Pha2b|Prkwnk4|-|11|11 D|protein-coding	253.793	157.358	226.449	83.9064	179.869	126.87	187.795	72.2172	-0.607141	0.158526	-0.0601391	0.99117	-0.547002	0.705932	1.46481	1.9348e-08	0.857668	0.00720416	1.40467	1.9825e-07	161.032	216.831	142.114	207.122	78.0618	Wnk4
NM_001287514	chr7	35119293	35121928	+	Cebpa|C/ebpalpha|CBF-A|Cebp|-|7 B2|7 21,02 cM|protein-coding	297.834	156.464	98.9942	111.875	397.386	190.304	122.758	139.396	-0.994503	8.36476e-05	-1.64269	9.29521e-13	0.648187	0.238587	1.46204	6.68051e-11	0.467533	0.192278	-0.180654	0.828557	189.376	347.61	173.384	110.876	125.636	Cebpa
NM_028182	chr8	68276528	68347704	+	Sh2d4a|2210402M20Rik|SH2A|-|8|8 B3,3|protein-coding	9.70386	16.0934	1.23743	3.35626	11.1547	7.79023	4.06482	4.19868	0.227673	0.989631	-1.91694	0.644817	2.14461	0.999925	1.45775	1	1.68542	1	-0.459192	1	7.19992	10.4293	11.9418	2.65113	3.77747	Sh2d4a
NM_007511	chr8	21994348	22060074	-	Atp7b|Atp7a|WND|tx|-|8 A2|8 10,78 cM|protein-coding	0	7.15262	2.47485	12.3063	9.76036	1.11289	0	0.839735	-1.85439	0.968625	-3.88024	0.79295	2.02584	0.999925	1.45729	1	-0.397101	1	-2.42295	1	4.20584	4.88018	4.13275	1.23743	6.57301	Atp7b
NM_031168	chr5	30013114	30019975	+	Il6|Il-6|-|5 B1|5 15,7 cM|protein-coding	43.2941	93.8781	82.9076	21.2563	47.4074	54.5316	50.4038	12.596	0.678514	0.703484	0.522199	0.854982	0.156315	0.999925	1.45586	0.016036	2.13437	1	1.97806	0.000578855	50.7844	45.3508	74.2049	66.6557	16.9262	Il6
NM_153104	chr11	95824500	95832140	+	Phospho1|D11Moh36|Phospo1|-|11 D|11 59,01 cM|protein-coding	847.221	548.069	529.619	328.913	570.284	482.994	340.632	197.338	-0.435167	0.0914084	-0.711827	0.000104034	0.276659	0.999925	1.44479	4.05594e-19	1.00962	5.82382e-09	0.732961	0.000128552	480.634	708.752	515.532	435.126	263.126	Phospho1
NR_045295	chr12	111572317	111574402	-	2810029C07Rik|AU017849|-|12|12 F1|ncRNA	10.4503	5.36446	7.42456	4.47501	5.57735	8.90312	5.69075	1.67947	-0.107812	0.996485	-0.275562	0.99117	0.16775	0.999925	1.43821	1	1.3304	1	1.16265	1	6.19563	8.01383	7.13379	6.55766	3.07724	2810029C07Rik
NM_013495	chr19	3323301	3385733	+	Cpt1a|C730027G07|CPTI|Cpt1|-|19 A|19 3,08 cM|protein-coding	6364.98	6529.45	5723.1	2365.04	5839.48	6283.38	5297.28	2144.68	0.0704594	0.805176	-0.147544	0.0603406	0.218003	0.00227768	1.43765	8.73612e-169	1.50811	4.20075e-187	1.29011	4.62285e-135	5068.42	6102.23	6406.41	5510.19	2254.86	Cpt1a
NM_138653	chr4	62480067	62497298	+	Bspry|-|-|4|4 B3|protein-coding	1.4929	14.3052	3.71228	0	1.39434	2.22578	0.812965	0.839735	2.27434	0.85044	0.459664	0.99117	1.81467	0.999925	1.43741	1	3.71175	1	1.89707	1	3.0979	1.44362	8.26551	2.26262	0.419868	Bspry
NM_025659	chr11	95830072	95842439	-	Abi3|2210414K06Rik|AI987680|NESH|-|11|11 D|protein-coding	779.294	509.624	496.208	300.944	511.722	415.108	295.106	180.543	-0.459965	0.0654881	-0.721287	9.6401e-05	0.261322	0.999925	1.43522	1.88438e-18	0.975256	3.6678e-08	0.713933	0.000279535	436.069	645.508	462.366	395.657	240.744	Abi3
NM_011464	chr7	29256330	29281977	-	Spint2|AL024025|C76321|HAI-2|-|7|7 B1|protein-coding	2.9858	15.1993	18.5614	0	13.9434	8.90312	11.3815	5.87815	0.840983	0.966484	1.12091	0.913468	-0.27993	0.999925	1.43288	1	2.27386	1	2.55379	1	9.60658	8.46458	12.0512	14.9715	2.93907	Spint2
NM_018802	chr7	142434977	142440396	+	Syt8|-|-|7|7 F5|protein-coding	16.4219	9.83485	13.6117	3.35626	4.18301	6.67734	6.50372	3.35894	-0.207943	0.989631	0.019926	0.998572	-0.227869	0.999925	1.43197	1	1.22403	1	1.4519	1	7.99347	10.3025	8.2561	10.0577	3.3576	Syt8
NM_026494	chr4	119418527	119422420	-	Ppcs|6330579B17Rik|AI413471|AI790434|-|4|4 D2,1|protein-coding	676.284	698.274	450.424	247.244	688.802	617.654	517.858	258.638	-0.0501388	0.984986	-0.491578	0.00875159	0.441439	0.109995	1.43106	2.63042e-22	1.38092	1.71417e-20	0.939481	4.86318e-09	519.397	682.543	657.964	484.141	252.941	Ppcs
NM_001357923	chr15	31291480	31367759	-	Ankrd33b|0610012A05Rik|3021401C12Rik|5730557B15Rik|-|15|15 B2|protein-coding	31.3509	40.2335	25.986	7.83127	23.7037	35.6125	9.75558	11.7563	0.471917	0.966488	-0.698085	0.902703	1.17	0.999925	1.42621	0.145422	1.89813	1	0.728126	1	23.2787	27.5273	37.923	17.8708	9.79378	Ankrd33b
NM_207208	chr3	144952486	144975045	-	Clca4a|9130020L07Rik|AI504701|Clca4|Clca6|-|3|3 H2|protein-coding	4.4787	2.68223	3.71228	5.59376	11.1547	13.3547	0	0.839735	0.0838823	0.997462	-2.31425	0.751533	2.39813	0.999925	1.4206	1	1.50448	1	-0.893649	1	5.22701	7.8167	8.01846	1.85614	3.21675	Clca4a
NM_001033525	chr7	29221928	29232522	-	Kcnk6|D7Ertd764e|Toss|Twik2|-|7 B1|7 16,94 cM|protein-coding	3.73225	3.57631	6.18714	2.23751	4.18301	3.33867	8.94261	0.839735	-0.185937	0.994488	0.960059	0.973571	-1.146	0.999925	1.40793	1	1.22199	1	2.36799	1	4.12965	3.95763	3.45749	7.56487	1.53862	Kcnk6
NR_035472	chr18	35554567	35554636	+	Mir1949|mir-1949|mmu-mir-1949|-|18 B2|18 19,14 cM|ncRNA	11.1968	9.83485	9.89942	2.23751	15.3377	8.90312	4.06482	7.55762	-0.478305	0.984986	-0.93024	0.946029	0.451936	0.999925	1.40755	1	0.929244	1	0.477308	1	8.62897	13.2672	9.36899	6.98212	4.89756	Mir1949
NM_198111	chr12	52699383	53151015	+	Akap6|AI482140|Akapalpha|Akapbeta|PRKA|-|12|12 C1|protein-coding	18.6613	16.0934	11.1368	4.47501	9.76036	2.22578	4.87779	5.03841	-0.82191	0.963961	-0.860824	0.949041	0.0389139	0.999925	1.40639	1	0.58448	1	0.545566	1	9.03361	14.2108	9.15959	8.00732	4.75671	Akap6
NM_011150	chr11	118392747	118401959	-	Lgals3bp|90K|CyCAP|MAC-2BP|Ppicap|Tango10b|-|11|11 E2|protein-coding	597.907	290.575	249.96	206.969	506.144	253.739	171.536	208.254	-1.01951	4.18614e-07	-1.40756	1.08761e-13	0.388044	0.999925	1.39821	4.21335e-14	0.378698	0.21329	-0.00934692	0.995142	310.636	552.025	272.157	210.748	207.612	Lgals3bp
NM_001205234	chr19	6418738	6533217	+	Nrxn2|6430591O13Rik|mKIAA0921|-|19 A|19|protein-coding	81.3631	50.9624	38.3602	34.6813	105.97	57.8703	50.4038	36.1086	-0.771892	0.428524	-1.06932	0.0820349	0.297432	0.999925	1.39554	0.0027963	0.623652	1	0.326221	0.825044	56.9649	93.6663	54.4164	44.382	35.395	Nrxn2
NM_198604	chr6	125362651	125380504	-	Plekhg6|BC026778|Gm155|-|6|6 F3|protein-coding	20.1542	11.623	18.5614	10.0688	36.2527	17.8062	13.8204	10.9166	-0.916718	0.839119	-0.755026	0.901798	-0.161692	0.999925	1.38665	0.200426	0.469933	1	0.631625	1	17.4004	28.2035	14.7146	16.1909	10.4927	Plekhg6
NR_027915	chr7	127603903	127604445	-	1700120K04Rik|-|-|7|7 F3|ncRNA	5.9716	0	0	3.35626	5.57735	12.2418	1.62593	0	-0.668211	0.989631	-3.22345	0.929097	2.55524	0.999925	1.38227	1	0.714063	1	-1.84117	1	3.59662	5.77447	6.1209	0.812965	1.67813	1700120K04Rik
NM_054071	chr5	108694229	108706950	+	Fgfrl1|FGFR5|FGFR5beta|FGFR5gamma|-|5|5 F|protein-coding	1203.28	621.384	638.513	449.739	1210.28	602.074	691.833	479.489	-0.979487	3.53007e-17	-0.858737	1.98834e-13	-0.120751	0.999925	1.37713	5.85557e-34	0.397642	0.00840307	0.518392	0.000202851	737.074	1206.78	611.729	665.173	464.614	Fgfrl1
NM_013662	chr17	56123085	56133852	-	Sema6b|Sema|Seman|VIb|semaZ|-|17|17 D|protein-coding	26.8722	18.7756	48.2597	17.9	50.1961	51.193	30.0797	10.9166	-0.152186	0.989631	0.0856076	0.995537	-0.237793	0.999925	1.37149	0.134201	1.2193	1	1.4571	0.172581	31.7741	38.5342	34.9843	39.1697	14.4083	Sema6b
NM_009812	chr1	58795374	58847503	+	Casp8|CASP-8|FLICE|MACH|Mch5|-|1 C1,3|1 29,19 cM|protein-coding	2162.47	1465.39	1007.27	835.708	2336.91	1454.55	1105.63	906.074	-0.620557	2.95508e-12	-1.08869	1.84094e-37	0.468137	9.46996e-06	1.36787	7.04058e-59	0.747312	1.2447e-16	0.279174	0.0231676	1409.25	2249.69	1459.97	1056.45	870.891	Casp8
NM_029338	chr17	46129277	46144198	-	Rsph9|1700027N10Rik|-|17|17 C|protein-coding	15.6755	10.7289	17.324	6.71252	9.76036	8.90312	6.50372	3.35894	-0.334155	0.984986	-0.177405	0.994269	-0.15675	0.999925	1.36506	1	1.03091	1	1.18766	1	9.87088	12.7179	9.81603	11.9139	5.03573	Rsph9
NM_021412	chr10	128790955	128800827	+	Mmp19|-|-|10 D3|10 77,16 cM|protein-coding	4076.37	2494.48	2854.75	1546.12	3311.55	2225.78	2197.44	1319.22	-0.642799	1.97948e-18	-0.553806	7.40669e-14	-0.0889931	0.999925	1.36371	3.61646e-82	0.720907	7.28662e-22	0.809901	8.67042e-28	2503.21	3693.96	2360.13	2526.09	1432.67	Mmp19
NR_033603	chr10	111500788	111501345	+	Gm5176|EG382421|-|10|10 D1|pseudo	23.8864	11.623	13.6117	2.23751	27.8867	13.3547	11.3815	20.1536	-1.05771	0.845057	-1.04924	0.821369	-0.00847328	0.999925	1.35938	0.306062	0.301671	1	0.310144	1	15.5169	25.8866	12.4888	12.4966	11.1956	Gm5176
NM_008030	chr1	162953799	162984528	-	Fmo3|AW111792|-|1 H2,1|1 70,34 cM|protein-coding	47.7728	27.7164	39.5977	16.7813	36.2527	14.4676	13.0074	15.1152	-1.03659	0.617146	-0.801981	0.782407	-0.234609	0.999925	1.35828	0.109051	0.321689	1	0.556298	1	26.3389	42.0128	21.092	26.3026	15.9483	Fmo3
NM_173775	chr6	90403736	90428480	-	Cfap100|AW048498|C030041G11Rik|C230069K22Rik|Ccdc37|-|6|6 D1|protein-coding	5.9716	9.83485	0	5.59376	9.76036	3.33867	5.69075	0.839735	-0.258779	0.991693	-1.33221	0.946029	1.07343	0.999925	1.35625	1	1.09748	1	0.0240416	1	5.12872	7.86598	6.58676	2.84538	3.21675	Cfap100
NM_011347	chr1	164115264	164150026	+	Selp|CD62P|GMP-140|Grmp|LECAM3|PADGEM|-|1 H2,2|1 71,42 cM|protein-coding	35.0832	21.4579	30.9357	6.71252	4.18301	21.1449	11.3815	5.87815	0.434033	0.980899	0.210138	0.99117	0.223895	0.999925	1.35553	0.338404	1.78956	1	1.56566	1	17.0971	19.6331	21.3014	21.1586	6.29533	Selp
NM_022321	chr15	84324720	84342978	+	Parvg|AI413459|-|15|15 E2|protein-coding	24.6329	10.7289	11.1368	11.1875	8.36602	2.22578	22.763	2.51921	-1.39457	0.814001	0.452096	0.986557	-1.84667	0.999925	1.34841	1	-0.046157	1	1.80051	1	11.695	16.4994	6.47736	16.9499	6.85337	Parvg
NM_001167938	chr6	87104746	87113003	+	D6Ertd527e|AU043841|-|6 D1|6 37,9 cM|protein-coding	2.23935	18.7756	3.71228	0	11.1547	3.33867	3.25186	5.03841	1.18256	0.952867	-0.722493	0.986138	1.90506	0.999925	1.34715	1	2.52971	1	0.624658	1	5.93886	6.69702	11.0571	3.48207	2.51921	D6Ertd527e
NM_001357276	chr4	144893077	144928209	+	Dhrs3|Rsdr1|retSDR1|-|4|4 E1|protein-coding	114.207	170.769	154.678	57.0564	55.7735	115.741	64.2242	15.1152	0.829921	0.232281	0.332028	0.934159	0.497893	0.999925	1.34105	0.00292037	2.17097	6.47291e-08	1.67308	0.000142549	93.4455	84.9902	143.255	109.451	36.0858	Dhrs3
NM_009234	chr12	27334268	27342718	-	Sox11|1110038H03Rik|6230403H02Rik|AI836553|end1|-|12|12 A2|protein-coding	29.1116	19.6697	17.324	10.0688	26.4924	25.5965	9.75558	11.7563	-0.298728	0.984986	-1.07147	0.664881	0.77274	0.999925	1.33991	0.199517	1.04118	1	0.268438	1	18.7218	27.802	22.6331	13.5398	10.9125	Sox11
NM_001037865	chr6	7997808	8192617	-	Col28a1|Col28|Gm466|-|6|6 A1|protein-coding	38.8154	10.7289	25.986	7.83127	32.0697	14.4676	13.0074	20.1536	-1.51306	0.378014	-0.889623	0.817423	-0.623433	0.999925	1.33816	0.203902	-0.174898	1	0.448536	1	20.3825	35.4426	12.5983	19.4967	13.9925	Col28a1
NM_027917	chr11	53457205	53467766	+	Shroom1|Apx|Shrm1|-|11|11 B1,3|protein-coding	8.95741	9.83485	4.94971	3.35626	8.36602	3.33867	2.43889	3.35894	-0.486225	0.984986	-1.30117	0.908569	0.814945	0.999925	1.33584	1	0.849617	1	0.0346719	1	5.57509	8.66171	6.58676	3.6943	3.3576	Shroom1
NM_001081224	chr18	51117898	51304641	+	Prr16|5430406M13Rik|AI607429|-|18|18 D1|protein-coding	10.4503	7.15262	3.71228	2.23751	4.18301	15.5805	0.812965	3.35894	0.686004	0.980631	-1.81347	0.809607	2.49948	0.999925	1.33284	1	2.01885	1	-0.480628	1	5.93601	7.31666	11.3665	2.26262	2.79822	Prr16
NM_001033394	chr4	155781591	155785874	-	Tmem88b|A230069A22Rik|-|4|4 E2|protein-coding	5.22515	9.83485	4.94971	2.23751	6.97168	3.33867	4.06482	2.51921	0.0701466	0.997862	-0.4379	0.99108	0.508046	0.999925	1.33187	1	1.40202	1	0.893973	1	4.8927	6.09842	6.58676	4.50727	2.37836	Tmem88b
NM_001161432	chrX	97333841	97377209	-	Eda2r|9430060M22Rik|TNFRSF27|Xedar|-|X|X C3|protein-coding	692.706	531.976	482.597	315.488	596.776	428.463	365.834	204.895	-0.426695	0.0774817	-0.609814	0.000862838	0.183118	0.999925	1.32969	1.16198e-17	0.902991	8.29648e-08	0.719873	7.73691e-05	452.342	644.741	480.219	424.215	260.192	Eda2r
NM_001003666	chr13	67292451	67306412	-	Zfp457|Rslcan-6|-|13 B3|13 34,54 cM|protein-coding	4.4787	12.5171	1.23743	0	5.57735	1.11289	3.25186	4.19868	0.617866	0.984986	-1.18467	0.974529	1.80253	0.999925	1.32711	1	1.94498	1	0.142447	1	4.04675	5.02802	6.81499	2.24464	2.09934	Zfp457
NM_010921	chr14	69190692	69194658	+	Nkx3-1|Bax|NKX3,1|NKX3A|Nkx-3,1|bagpipe|-|14 D2|14 36,02 cM|protein-coding	9.70386	0.894077	3.71228	2.23751	9.76036	0	7.31668	5.87815	-4.30005	0.31418	-0.872011	0.974999	-3.42804	0.999925	1.32567	1	-2.97438	1	0.453659	1	4.93786	9.73211	0.447039	5.51448	4.05783	Nkx3-1
NR_126080	chr3	65133059	65302685	-	A330015K06Rik|-|-|3|3 E1|ncRNA	9.70386	0	0	4.47501	1.39434	2.22578	3.25186	0	-2.50584	0.96765	-1.89873	0.984432	-0.60711	0.999925	1.32407	1	-1.18177	1	-0.574657	1	2.63136	5.5491	1.11289	1.62593	2.23751	A330015K06Rik
NM_024264	chr1	74713535	74737897	+	Cyp27a1|1300013A03Rik|Cyp27|-|1 C4|1 38,54 cM|protein-coding	9.70386	1.78815	1.23743	4.47501	2.78867	3.33867	1.62593	0.839735	-1.08479	0.970321	-1.91104	0.890648	0.826246	0.999925	1.31108	1	0.226285	1	-0.599961	1	3.22468	6.24626	2.56341	1.43168	2.65737	Cyp27a1
NM_023719	chr3	96557957	96561857	+	Txnip|1200008J08Rik|AA682105|Hyplip1|THIF|Tbp-2|VDUP1|-|3 F2,1|3 41,93 cM|protein-coding	1815.37	1642.42	1145.86	809.977	2045.49	2049.94	1135.71	744.845	-0.0666857	0.972094	-0.757013	3.77548e-12	0.690327	3.31522e-09	1.31063	2.17829e-36	1.24395	1.98454e-32	0.553622	4.93481e-06	1423.7	1930.43	1846.18	1140.78	777.411	Txnip
NM_010608	chr5	30588170	30625270	+	Kcnk3|TASK|Task-1|cTBAK-1|-|5 B1|5 16,68 cM|protein-coding	142.572	56.3269	80.4328	41.3938	142.222	74.5637	49.5908	73.8967	-1.13471	0.0531126	-1.14327	0.0368026	0.00856088	0.999925	1.30807	0.00334858	0.17336	0.878296	0.164799	0.929565	82.6249	142.397	65.4453	65.0118	57.6453	Kcnk3
NM_011671	chr7	100493358	100499629	+	Ucp2|Slc25a8|UCP 2|UCPH|-|7 E2|7 54,36 cM|protein-coding	5821.57	5638.05	5509.03	2208.42	5023.79	4933.44	5023.31	2172.4	-0.0374994	0.973504	-0.0417325	0.971546	0.00423309	0.999925	1.30322	1.4183e-109	1.26572	2.02823e-103	1.26149	1.62274e-102	4541.25	5422.68	5285.75	5266.17	2190.41	Ucp2
NM_019753	chr4	11758157	11817905	+	Cdh17|HPT-1|HPT-1/LI|-|4|4 A1|protein-coding	6.71805	4.47039	1.23743	1.11875	11.1547	10.016	10.5685	8.39735	-0.437797	0.984986	-1.00588	0.949419	0.568087	0.999925	1.29954	1	0.861738	1	0.293652	1	6.71015	8.93637	7.2432	5.90298	4.75805	Cdh17
NM_001100454	chr17	25877628	25880858	-	Wfikkn1|Gasp2|Wfikkn|-|17|17 A3,3|protein-coding	25.3793	10.7289	11.1368	4.47501	15.3377	3.33867	17.8852	11.7563	-1.52637	0.657793	-0.477733	0.984432	-1.04863	0.999925	1.29919	0.397371	-0.227177	1	0.821457	1	12.5047	20.3585	7.0338	14.511	8.11565	Wfikkn1
NM_175276	chr18	24708623	25133507	+	Fhod3|A930009H06Rik|FHOS2|mKIAA1695|-|18|18 A2|protein-coding	97.785	48.2802	51.972	33.5626	104.575	76.7894	44.7131	49.5444	-0.724989	0.500454	-1.07615	0.077208	0.351159	0.999925	1.29804	0.00578512	0.57305	0.465888	0.221891	0.900043	63.4027	101.18	62.5348	48.3425	41.5535	Fhod3
NM_001359177	chr11	32533266	32624588	+	Stk10|Gek1|Lok|mKIAA4026|-|11 18,97 cM|11 A4|protein-coding	1533.96	827.022	1067.9	652.233	1524.01	771.233	1001.57	592.853	-0.934856	9.55009e-21	-0.562566	1.05826e-07	-0.372289	0.018486	1.29705	6.78195e-40	0.362196	0.00492671	0.734485	4.84155e-12	996.347	1528.98	799.127	1034.74	622.543	Stk10
NM_001144855	chr1	134296783	134332928	-	Ppfia4|100042382|1110008G13Rik|AI448359|AI852265|C81506|Gm3812|-|1|1 E4|protein-coding	8.21096	5.36446	4.94971	1.11875	1.39434	2.22578	0.812965	1.67947	-0.175842	0.996064	-0.78896	0.987322	0.613117	0.999925	1.2922	1	1.11636	1	0.503244	1	3.21955	4.80265	3.79512	2.88134	1.39911	Ppfia4
NM_009969	chr11	54247270	54249899	-	Csf2|CSF|Csfgm|GMCSF|Gm-CSf|MGI-IGM|-|11 B1,3|11 32,13 cM|protein-coding	2.9858	9.83485	0	2.23751	1.39434	3.33867	0.812965	0	1.52617	0.962798	-1.92903	0.949041	3.45521	0.999925	1.29207	1	2.81824	1	-0.636965	1	2.57552	2.19007	6.58676	0.406482	1.11875	Csf2
NM_010475	chr11	101078411	101080527	+	Hsd17b1|17HSDB1|17beta-HSD|E2DH|Hsd17ba|-|11 D|11 64,17 cM|protein-coding	0.74645	9.83485	1.23743	0	0	0	1.62593	0	2.78241	0.930813	1.98296	0.971601	0.79945	0.999925	1.28621	1	4.06862	1	3.26917	1	1.68058	0.373225	4.91743	1.43168	0	Hsd17b1
NM_001243757	chr7	101451252	101512829	+	Pde2a|CGS-PDE|cGSPDE|-|7|7 E2|protein-coding	52.2515	29.5046	25.986	24.6126	55.7735	18.9191	13.0074	20.1536	-1.18351	0.356367	-1.5356	0.0837751	0.352094	0.999925	1.2796	0.0860551	0.096093	1	-0.256001	0.928465	30.026	54.0125	24.2118	19.4967	22.3831	Pde2a
NR_045093	chr15	55099917	55113582	-	Gm9920|-|-|15|15 D1|ncRNA	8.95741	3.57631	4.94971	5.59376	12.549	5.56445	2.43889	3.35894	-1.23119	0.924511	-1.57979	0.812391	0.348594	0.999925	1.27934	1	0.04815	1	-0.300444	1	5.87356	10.7532	4.57038	3.6943	4.47635	Gm9920
NM_133217	chr9	50533087	50555138	-	Bco2|B-diox-II|Bcdo2|Bcmo2|CMO2|-|9|9 A5,3|protein-coding	2.23935	11.623	3.71228	1.11875	6.97168	1.11289	1.62593	2.51921	0.32975	0.989631	-0.887354	0.984432	1.2171	0.999925	1.27855	1	1.6083	1	0.3912	1	3.86539	4.60552	6.36795	2.66911	1.81898	Bco2
NM_001123394	chr14	43957069	43963080	+	Ang3|Angl|Ef-5|Rnase5c|-|14|14 C1|protein-coding	11.1968	3.57631	35.8854	6.71252	9.76036	3.33867	20.3241	2.51921	-1.60293	0.694444	1.3899	0.609236	-2.99283	0.131375	1.26276	1	-0.34017	1	2.65266	1	11.6642	10.4786	3.45749	28.1048	4.61586	Ang3
NM_007448	chr14	43957069	43963080	+	Ang5|-|-|14 C1|14|protein-coding	11.1968	3.57631	35.8854	6.71252	9.76036	3.33867	20.3241	2.51921	-1.60293	0.694444	1.3899	0.609236	-2.99283	0.131375	1.26276	1	-0.34017	1	2.65266	1	11.6642	10.4786	3.45749	28.1048	4.61586	Ang5
NM_012006	chr12	84009502	84017669	+	Acot1|ACH2|CTE-1|CTE-I|Cte1|D12Ucla1|-|12 D1|12 39,0 cM|protein-coding	33.5903	54.5387	33.4105	21.2563	51.5905	33.3867	43.0871	14.2755	0.0648359	0.994696	-0.126136	0.99117	0.190972	0.999925	1.26126	0.099781	1.3261	1	1.13513	0.252676	35.642	42.5904	43.9627	38.2488	17.7659	Acot1
NM_153510	chr5	137821952	137836278	-	Pilra|AV021745|FDF03|-|5|5 G2|protein-coding	5.9716	6.25854	4.94971	6.71252	9.76036	2.22578	8.94261	0.839735	-0.979252	0.966488	-0.111087	0.996454	-0.868165	0.999925	1.26121	1	0.281957	1	1.15012	1	5.70761	7.86598	4.24216	6.94616	3.77613	Pilra
NM_175105	chr7	97726379	97738247	-	Aqp11|1700015P13Rik|AI648923|sjds|-|7|7 E1|protein-coding	37.3225	25.0342	37.1228	7.83127	22.3094	15.5805	17.0723	15.1152	-0.554402	0.958069	-0.182458	0.99117	-0.371944	0.999925	1.26111	0.224779	0.70671	1	1.07865	1	22.1735	29.816	20.3073	27.0975	11.4733	Aqp11
NR_028519	chr1	87784571	87784818	+	Scarna6|MBI-46|-|1 D|1|ncRNA	2.23935	12.5171	2.47485	5.59376	8.36602	4.45156	4.06482	0	0.50616	0.984986	-0.678368	0.987792	1.18453	0.999925	1.26032	1	1.76648	1	0.581947	1	4.96343	5.30269	8.48432	3.26984	2.79688	Scarna6
NM_175493	chr12	100876682	100908198	-	Gpr68|BB131428|Ogr1|-|12|12 E|protein-coding	11.9432	19.6697	22.2737	7.83127	9.76036	6.67734	4.06482	2.51921	0.0993596	0.996255	-0.0579321	0.997389	0.157292	0.999925	1.25992	1	1.35928	1	1.20199	1	10.5924	10.8518	13.1735	13.1693	5.17524	Gpr68
NR_073028	chr7	25376819	25385734	+	4732471J01Rik|-|-|7|7 A3|ncRNA	57.4767	30.3986	45.7848	32.4438	73.8998	40.0641	34.9575	22.6729	-0.894642	0.500454	-0.703564	0.685458	-0.191078	0.999925	1.25626	0.0426669	0.361621	1	0.552699	0.681383	42.2123	65.6883	35.2313	40.3711	27.5583	4732471J01Rik
NM_009605	chr16	23146536	23157968	+	Adipoq|30kDa|APN|Acdc|Acrp30|Ad|GBP28|adipo|apM1|-|16 B1|16 13,96 cM|protein-coding	10.4503	8.94077	3.71228	8.95002	19.5207	4.45156	3.25186	4.19868	-1.19852	0.894897	-2.11985	0.458507	0.921331	0.999925	1.25485	1	0.0563257	1	-0.865005	1	7.93452	14.9855	6.69617	3.48207	6.57435	Adipoq
NR_028537	chr4	132310703	132310758	+	Snord99|MBII-420|-|4 D2,3|4|snoRNA	12.6897	11.623	3.71228	1.11875	13.9434	6.67734	8.94261	11.7563	-0.452378	0.984986	-1.18333	0.90142	0.730947	0.999925	1.25243	1	0.800054	1	0.0691069	1	8.80791	13.3165	9.15017	6.32745	6.43752	Snord99
NM_172412	chr5	138273660	138279937	-	Gpc2|2410016G05Rik|-|5|5 G2|protein-coding	14.929	2.68223	7.42456	13.425	22.3094	14.4676	9.75558	1.67947	-1.1793	0.902291	-1.09846	0.908175	-0.0808361	0.999925	1.24968	1	0.0703852	1	0.151221	1	10.8341	18.6192	8.5749	8.59007	7.55225	Gpc2
NM_175485	chr9	72807274	72917307	+	Prtg|A230098A12Rik|Igdcc5|-|9|9 D|protein-coding	388.154	343.326	342.767	168.932	349.978	379.496	293.48	143.595	-0.030001	0.991693	-0.219436	0.840911	0.189435	0.999925	1.24542	1.79926e-10	1.21542	1.0198e-09	1.02598	9.50945e-07	301.216	369.066	361.411	318.124	156.263	Prtg
NM_001329107	chr1	186622792	186705989	-	Tgfb2|BB105277|Tgf-beta2|Tgfb-2|-|1 H5|1 89,95 cM|protein-coding	89.5741	42.9157	25.986	35.8001	71.1112	34.4996	42.2742	32.7497	-1.05633	0.248503	-1.21412	0.0950937	0.157793	0.999925	1.23681	0.0311947	0.180484	1	0.0226913	0.995142	46.8638	80.3426	38.7077	34.1301	34.2749	Tgfb2
NM_008216	chr15	56665627	56694546	-	Has2|-|-|15 D1|15 23,31 cM|protein-coding	1371.98	1066.63	983.755	453.095	1491.94	1041.67	1043.03	783.473	-0.435776	0.680029	-0.498299	0.48505	0.0625227	0.999925	1.23572	4.06502e-05	0.799943	0.0286596	0.73742	0.0662412	1029.45	1431.96	1054.15	1013.39	618.284	Has2
NM_001011802	chr2	112155898	112157007	+	Olfr1318|MOR245-16|-|2|2 E3|protein-coding	10.4503	0.894077	3.71228	5.59376	9.76036	0	1.62593	3.35894	-4.43269	0.248503	-2.03292	0.738543	-2.39976	0.999925	1.23331	1	-3.19938	1	-0.799618	1	4.42446	10.1053	0.447039	2.66911	4.47635	Olfr1318
NR_003966	chr5	72203329	72298771	+	Atp10d|9830145H18Rik|ATPVD|D5Buc24e|-|5|5 C3,2|protein-coding	135.108	71.5262	87.8573	59.2939	107.364	74.5637	65.8501	44.506	-0.724136	0.334885	-0.666083	0.376815	-0.0580524	0.999925	1.23133	0.0018342	0.507198	0.4519	0.56525	0.424156	80.7586	121.236	73.0449	76.8537	51.8999	Atp10d
NM_010442	chr8	75093618	75100593	+	Hmox1|D8Wsu38e|HO-1|HO1|Hemox|Hmox|Hsp32|-|8 35,59 cM|8 C1|protein-coding	3636.71	2998.74	3686.3	1412.98	3717.3	3409.9	3298.2	1726.5	-0.201138	0.796267	-0.0727418	0.984432	-0.128396	0.999925	1.23083	5.48974e-17	1.02969	1.31915e-11	1.15808	1.23519e-14	2985.83	3677	3204.32	3492.25	1569.74	Hmox1
NM_001081213	chr19	29609876	29648415	-	Ermp1|D19Ertd410e|D19Wsu12e|Fxna|b2b2633Clo|mKIAA1815|-|19 C1|19 24,17 cM|protein-coding	6899.44	3998.31	3456.13	2759.96	7777.61	4467.14	4092.46	3520.17	-0.793861	7.48995e-42	-0.962373	1.37921e-61	0.168511	0.285997	1.22981	2.19409e-100	0.435947	6.61744e-12	0.267436	0.000215108	4621.4	7338.53	4232.73	3774.3	3140.07	Ermp1
NM_172607	chr15	75890964	75894481	-	Naprt|9130210N20Rik|Naprt1|-|15|15 D3|protein-coding	26.1258	13.4112	14.8491	19.0188	47.4074	5.56445	35.7704	11.7563	-1.87415	0.189651	-0.510417	0.968731	-1.36373	0.999925	1.22495	0.268598	-0.649194	1	0.714537	1	21.7379	36.7666	9.48781	25.3098	15.3875	Naprt
NM_011338	chr11	83572917	83578636	-	Ccl9|CCF18|MRP-2|Scya10|Scya9|-|11 C|11 50,81 cM|protein-coding	482.207	205.638	256.147	175.644	253.769	164.708	141.456	130.999	-0.949661	0.000481917	-0.892217	0.000865083	-0.0574443	0.999925	1.22239	1.97398e-07	0.272726	0.574678	0.33017	0.517932	226.321	367.988	185.173	198.802	153.321	Ccl9
NM_177471	chr11	55049738	55078131	-	Ccdc69|2210021E03Rik|D11Ertd461e|-|11 B1,3|11 32,13 cM|protein-coding	8.21096	8.94077	13.6117	3.35626	13.9434	4.45156	12.1945	5.87815	-0.664092	0.971352	0.250206	0.99117	-0.914298	0.999925	1.21834	1	0.554253	1	1.46855	1	8.8234	11.0772	6.69617	12.9031	4.6172	Ccdc69
NR_030703	chr11	106500991	106501063	+	Snord104|-|-|11 E1|11|snoRNA	16.4219	25.9282	4.94971	3.35626	19.5207	6.67734	14.6334	12.596	-0.0212659	0.999286	-0.911523	0.934793	0.890257	0.999925	1.21808	0.486465	1.19682	1	0.306561	1	13.0104	17.9713	16.3028	9.79154	7.97614	Snord104
NM_016780	chr11	104608000	104670471	+	Itgb3|CD61|GP3A|INGRB3|-|11 E1|11 67,84 cM|protein-coding	1900.46	1224.89	1617.32	758.514	1708.06	1139.6	1173.11	784.313	-0.608903	1.04641e-06	-0.382772	0.00831884	-0.226131	0.999925	1.21732	3.54797e-28	0.60842	9.96571e-07	0.834551	9.80519e-13	1288.28	1804.26	1182.24	1395.21	771.414	Itgb3
NM_145478	chr15	88862194	88865726	+	Pim3|BC026639|Kid1|-|15|15 E3|protein-coding	2707.38	1788.15	1248.56	1028.13	2560	1904.16	1264.97	1247.85	-0.517361	2.42649e-07	-1.07248	1.83974e-32	0.555114	1.43961e-07	1.21374	4.57709e-42	0.696382	2.69486e-13	0.141268	0.491148	1718.65	2633.69	1846.16	1256.77	1137.99	Pim3
NM_177859	chr3	108739658	108782309	+	Aknad1|4921525H12Rik|-|3|3 F3|protein-coding	13.4361	8.0467	0	3.35626	0	12.2418	4.06482	2.51921	0.608611	0.984986	-1.56464	0.929097	2.17325	0.999925	1.20472	1	1.81333	1	-0.35992	1	5.45811	6.71805	10.1442	2.03241	2.93773	Aknad1
NR_015497	chr8	122445268	122451322	-	Gm20735|-|-|8|8 E1|ncRNA	9.70386	14.3052	12.3743	4.47501	8.36602	8.90312	7.31668	3.35894	0.344962	0.984986	0.0953901	0.996454	0.249571	0.999925	1.20352	1	1.54848	1	1.29891	1	8.60039	9.03494	11.6042	9.84548	3.91698	Gm20735
NM_175329	chr10	75933130	75937750	+	Chchd10|1620401E04Rik|AI267078|Ndg2|-|10|10 C1|protein-coding	9.70386	8.0467	8.66199	10.0688	20.915	1.11289	4.06482	5.03841	-1.98918	0.598131	-1.46319	0.787314	-0.525986	0.999925	1.20334	1	-0.785838	1	-0.259853	1	8.45156	15.3095	4.57979	6.36341	7.55359	Chchd10
NR_027980	chr15	83353847	83367297	-	1700001L05Rik|-|-|15|15 E1|ncRNA	14.1826	14.3052	12.3743	4.47501	12.549	4.45156	12.1945	6.71788	-0.543166	0.980631	-0.103622	0.995874	-0.439544	0.999925	1.2032	1	0.660037	1	1.09958	1	10.1563	13.3658	9.3784	12.2844	5.59645	1700001L05Rik
NR_004052	chr10	122078112	122079879	-	Gm9079|-|-|10 D2|10|pseudo	20.1542	10.7289	7.42456	7.83127	18.1264	8.90312	22.763	9.23709	-0.966182	0.894372	-0.405485	0.986138	-0.560697	0.999925	1.20158	0.406264	0.235396	1	0.796092	1	13.1461	19.1403	9.81603	15.0938	8.53418	Gm9079
NM_011539	chr6	38918986	39084579	+	Tbxas1|CYP5|CYP5A1|THAS|TS|TXAS|TXS|-|6 B1|6 17,85 cM|protein-coding	24.6329	21.4579	21.0363	15.6625	25.0981	22.2578	23.576	6.71788	-0.181126	0.989631	-0.137215	0.993886	-0.0439104	0.999925	1.19674	0.267541	1.01561	1	1.05952	1	20.0549	24.8655	21.8578	22.3061	11.1902	Tbxas1
NR_040409	chr3	96555768	96566801	-	Gm15441|-|-|3 F2,1|3|ncRNA	415.026	375.513	248.723	215.919	493.595	415.108	254.458	180.543	-0.195407	0.896257	-0.846189	4.42926e-05	0.650782	0.0251482	1.19464	2.18733e-10	0.999237	5.08277e-07	0.348455	0.320544	324.861	454.311	395.31	251.59	198.231	Gm15441
NM_008827	chr12	85166639	85177313	-	Pgf|AI854365|PIGF|Plgf|-|12 D1|12 39,58 cM|protein-coding	451.603	397.864	509.82	164.457	295.599	324.964	325.186	155.351	-0.0363156	0.989631	0.147945	0.951545	-0.18426	0.999925	1.19424	2.9709e-09	1.15792	1.84578e-08	1.34218	1.97879e-11	328.105	373.601	361.414	417.503	159.904	Pgf
NM_001081035	chr10	109683439	110000219	-	Nav3|4732483H20Rik|9630020C08Rik|POMFIL1|Pomfil1p|mKIAA0938|unc53H3|-|10|10 D1|protein-coding	1018.9	747.449	572.929	419.532	932.811	655.492	544.686	431.624	-0.4768	0.00173181	-0.804091	3.41699e-10	0.327291	0.355356	1.19329	1.44467e-22	0.716486	9.18436e-08	0.389195	0.023026	665.429	975.858	701.471	558.808	425.578	Nav3
NM_011898	chr18	38586265	38601268	-	Spry4|A030006O18Rik|sprouty4|-|18 B3|18 20,5 cM|protein-coding	1828.06	1018.35	897.135	820.046	2062.22	972.666	873.124	876.684	-0.960609	1.38901e-22	-1.13404	2.14016e-31	0.173433	0.999925	1.19281	2.32581e-35	0.232204	0.1268	0.0587704	0.890379	1168.54	1945.14	995.51	885.129	848.365	Spry4
NM_026481	chr8	105467492	105471422	-	Tppp3|2700055K07Rik|CGI-38|Ceacam9|mmCGM8|-|8|8 D3|protein-coding	23.8864	16.0934	14.8491	16.7813	26.4924	21.1449	20.3241	5.87815	-0.43355	0.979955	-0.496489	0.974529	0.0629388	0.999925	1.19062	0.314745	0.757071	1	0.694133	1	18.1812	25.1894	18.6192	17.5866	11.3297	Tppp3
NM_177025	chr2	65088339	65238626	-	Cobll1|1810047P18Rik|Coblr1|D430044D16Rik|-|2|2 C1,3|protein-coding	3205.26	2867.31	2255.83	1439.83	2804.01	2374.91	2095.82	1198.3	-0.198385	0.0992911	-0.460634	2.40748e-09	0.262248	0.0251482	1.19039	1.45504e-61	0.992001	4.54782e-42	0.729753	4.02937e-22	2280.16	3004.63	2621.11	2175.83	1319.07	Cobll1
NM_010662	chr11	100117328	100121566	-	Krt13|CK13|K13|Krt-1,13|Krt1-13|-|11 D|11 63,41 cM|protein-coding	123.164	120.7	87.8573	53.7001	57.1678	58.9832	29.2667	25.1921	0.00759732	0.999286	-0.694203	0.454516	0.7018	0.999925	1.18752	0.0101248	1.19511	0.0148289	0.493313	0.614658	69.504	90.1661	89.8418	58.562	39.4461	Krt13
NM_178922	chr16	17233587	17263430	+	Hic2|AA409108|HRG22|mKIAA1020|-|16|16 A3|protein-coding	376.957	241.401	197.988	181.238	372.288	255.965	182.917	149.473	-0.590711	0.0441123	-0.976604	1.10328e-05	0.385892	0.999925	1.18535	9.43531e-09	0.594634	0.0256198	0.208742	0.727881	244.778	374.623	248.683	190.453	165.355	Hic2
NM_172845	chr1	171250129	171262267	+	Adamts4|ADAM-TS4|ADAMTS-2|ADMP-1|-|1 H3|1 79,28 cM|protein-coding	338.889	230.672	157.153	140.963	373.682	189.191	171.536	171.306	-0.753009	0.00849042	-1.1122	3.57703e-06	0.359187	0.999925	1.18469	1.75252e-07	0.431679	0.227686	0.0724916	0.946011	221.674	356.285	209.932	164.344	156.134	Adamts4
NM_013692	chr15	38294406	38300711	-	Klf10|AI115143|EGR[a]|Egral|Gdnfif|TIEG-1|Tieg|Tieg1|mGIF|-|15|15 B3,1|protein-coding	1159.24	961.133	1004.79	403.87	1027.63	1145.16	1050.35	571.02	-0.0679232	0.984986	-0.0988057	0.986527	0.0308826	0.999925	1.18234	1.24309e-07	1.11441	1.5927e-06	1.08353	4.73946e-06	915.399	1093.43	1053.15	1027.57	487.445	Klf10
NM_001276684	chr15	74669081	74672570	-	Arc|Arc3,1|C86064|arg3,1|mArc|-|15 D3|15 34,25 cM|protein-coding	350.832	282.528	146.016	159.982	436.427	320.512	177.226	186.421	-0.377245	0.378645	-1.27968	2.07361e-10	0.902437	0.00027643	1.18003	1.67479e-09	0.802787	0.000286439	-0.0996496	0.913448	257.493	393.63	301.52	161.621	173.201	Arc
NR_132308	chr19	4214238	4233634	+	Gm45928|Clcf1-pold4|-|19 A|19|ncRNA	1160.73	835.068	994.892	497.845	1019.26	743.411	799.957	463.534	-0.465394	0.000659965	-0.286273	0.106146	-0.179121	0.999925	1.17674	7.2362e-26	0.711349	5.62876e-09	0.890471	3.2613e-14	814.337	1090	789.24	897.424	480.689	Gm45928
NR_039582	chr4	133369776	133369864	+	Mir5122|mmu-mir-5122|mu-mir-5122|-|4 D2,3|4 66,25 cM|ncRNA	20.1542	8.0467	14.8491	4.47501	18.1264	17.8062	30.0797	15.1152	-0.753049	0.93724	0.061977	0.996611	-0.815026	0.999925	1.17642	0.369238	0.423373	1	1.2384	1	16.0816	19.1403	12.9265	22.4644	9.79512	Mir5122
NM_008490	chr8	105939551	105943402	-	Lcat|AI046659|D8Wsu61e|-|8 D3|8 53,06 cM|protein-coding	38.069	32.1868	35.8854	21.2563	43.2244	31.1609	19.5112	15.1152	-0.357637	0.971905	-0.594682	0.901713	0.237045	0.999925	1.17577	0.148293	0.818133	1	0.581088	0.738105	29.5512	40.6467	31.6739	27.6983	18.1858	Lcat
NR_106113	chr11	78178827	78178887	+	Mir7653|Gm27900|mmu-mir-7653|-|11|11 B5|ncRNA	12.6897	7.15262	13.6117	3.35626	16.732	1.11289	9.75558	9.23709	-1.813	0.654307	-0.342581	0.990415	-1.47042	0.999925	1.16679	1	-0.646208	1	0.824212	1	9.20598	14.7108	4.13275	11.6836	6.29667	Mir7653
NM_001024703	chr7	72077830	72306595	-	Mctp2|Gm489|-|7|7 D1|protein-coding	29.1116	10.7289	28.4608	11.1875	23.7037	17.8062	25.2019	12.596	-0.92205	0.813087	0.00378871	0.999051	-0.925839	0.999925	1.16572	0.269776	0.24367	1	1.16951	1	19.8496	26.4076	14.2676	26.8314	11.8918	Mctp2
NM_024441	chr9	50751072	50752354	-	Hspb2|27kDa|2810021G24Rik|HSP27|MKBP|-|9 A5,3|9 27,75 cM|protein-coding	6.71805	15.1993	16.0866	8.95002	15.3377	6.67734	7.31668	2.51921	-0.16227	0.991693	-0.0765168	0.996859	-0.0857535	0.999925	1.16037	1	0.998102	1	1.08386	1	9.85061	11.0279	10.9383	11.7016	5.73461	Hspb2
NM_030691	chr7	121064067	121074530	-	Igsf6|-|-|7|7 F2|protein-coding	14.1826	25.9282	28.4608	10.0688	26.4924	10.016	15.4463	8.39735	-0.244831	0.985346	0.0450947	0.997389	-0.289926	0.999925	1.15873	0.381079	0.9139	1	1.20383	1	17.3741	20.3375	17.9721	21.9536	9.23306	Igsf6
NM_177708	chr11	75193993	75267762	+	Rtn4rl1|Ngr3|Ngrh2|Ngrl2|-|11|11 B5|protein-coding	55.2373	23.246	25.986	22.3751	55.7735	32.2738	46.339	28.551	-1.03769	0.381835	-0.661799	0.778963	-0.37589	0.999925	1.15663	0.0891096	0.118937	1	0.494827	0.750757	36.2227	55.5054	27.7599	36.1625	25.463	Rtn4rl1
NM_172296	chr4	109978025	109983684	+	Dmrta2|Dmrt5|-|4|4 C7|protein-coding	7.4645	10.7289	3.71228	3.35626	0	1.11289	4.87779	0	0.831937	0.984986	1.63549	0.935484	-0.803557	0.999925	1.15478	1	1.98672	1	2.79028	1	3.90658	3.73225	5.92091	4.29503	1.67813	Dmrta2
NM_013867	chr3	122419757	122530191	+	Bcar3|AI131758|AND-34|-|3|3 G1|protein-coding	373.972	241.401	231.399	172.288	444.793	300.48	262.588	195.658	-0.598095	0.0163716	-0.728081	0.000805137	0.129986	0.999925	1.15288	1.0107e-09	0.55479	0.023622	0.424804	0.16252	277.822	409.383	270.941	246.993	183.973	Bcar3
NM_175484	chr9	62419492	62537044	-	Coro2b|CLIPINC|E130012P22Rik|-|9|9 B|protein-coding	28.3651	11.623	11.1368	6.71252	15.3377	10.016	17.8852	13.4358	-1.04578	0.841508	-0.6261	0.961088	-0.419675	0.999925	1.15133	0.40494	0.105555	1	0.52523	1	14.314	21.8514	10.8195	14.511	10.0741	Coro2b
NM_007639	chr3	86995836	86999340	-	Cd1d1|AI747460|CD1,1|Cd1a|Cd1d|Ly-38|-|3 F1|3 37,91 cM|protein-coding	4.4787	2.68223	18.5614	2.23751	16.732	5.56445	6.50372	6.71788	-1.25765	0.91783	0.560076	0.984432	-1.81772	0.999925	1.15007	1	-0.107581	1	1.71014	1	7.93474	10.6054	4.12334	12.5326	4.47769	Cd1d1
NM_054077	chr1	133910304	133921401	-	Prelp|7330409J17Rik|SLRR2A|-|1 E4|1 58,02 cM|protein-coding	67.927	16.9875	30.9357	42.5126	85.0545	24.4836	26.0149	26.8715	-1.88648	0.00533799	-1.42672	0.053896	-0.45976	0.999925	1.14729	0.0753239	-0.739193	1	-0.279433	0.897331	40.0984	76.4908	20.7355	28.4753	34.6921	Prelp
NM_001359898	chr16	38458933	38495958	+	Cd80|B71|Cd28l|Ly-53|Ly53|MIC17|TSA1|-|16 B4|16 26,86 cM|protein-coding	97.0386	65.2677	39.5977	46.9876	82.2659	43.4027	34.9575	34.4291	-0.731992	0.515709	-1.25449	0.0294544	0.522499	0.999925	1.14726	0.0208427	0.415271	1	-0.107228	0.961905	55.4933	89.6522	54.3352	37.2776	40.7084	Cd80
NM_029286	chr4	119322893	119415521	-	Ccdc30|1700001O02Rik|1700041C02Rik|1700111D19Rik|4930445I03Rik|-|4|4 D2,1|protein-coding	20.1542	33.9749	14.8491	7.83127	12.549	23.3707	10.5685	6.71788	0.811086	0.893589	-0.359504	0.986138	1.17059	0.999925	1.14308	0.38	1.95417	1	0.783576	1	16.252	16.3516	28.6728	12.7088	7.27458	Ccdc30
NM_031199	chr6	86195227	86275743	+	Tgfa|wa-1|wa1|-|6 D1|6 37,62 cM|protein-coding	11.9432	3.57631	6.18714	8.95002	5.57735	4.45156	1.62593	0.839735	-0.916245	0.96765	-1.29987	0.929097	0.383627	0.999925	1.14257	1	0.226323	1	-0.157303	1	5.39391	8.76028	4.01394	3.90653	4.89488	Tgfa
NM_001291056	chr2	136713450	136782428	+	Snap25|Bdr|GENA70|SNAP-25|SUP|sp|-|2 F3|2 67,56 cM|protein-coding	8.95741	4.47039	3.71228	4.47501	4.18301	1.11289	3.25186	1.67947	-1.30954	0.946294	-0.765281	0.984432	-0.544264	0.999925	1.13748	1	-0.172065	1	0.372199	1	3.98029	6.57021	2.79164	3.48207	3.07724	Snap25
NM_173778	chr9	54538984	54545020	+	Sh2d7|4933412E14Rik|-|9|9 A5,3|protein-coding	9.70386	13.4112	6.18714	8.95002	13.9434	6.67734	10.5685	2.51921	-0.265485	0.989631	-0.436332	0.987792	0.170847	0.999925	1.1362	1	0.870715	1	0.699869	1	8.99508	11.8236	10.0443	8.37784	5.73461	Sh2d7
NR_040601	chr1	62790918	62794732	-	4930487H11Rik|-|-|1|1 C2|ncRNA	11.1968	6.25854	3.71228	5.59376	4.18301	3.33867	8.12965	1.67947	-0.652609	0.983916	-0.130707	0.995915	-0.521902	0.999925	1.13567	1	0.483057	1	1.00496	1	5.51152	7.68988	4.79861	5.92096	3.63662	4930487H11Rik
NM_172911	chr8	36094828	36147787	+	Prag1|9830148H23|D8Ertd82e|NACK|Sgk223|mFLJ00269|-|8 A4|8 22,78 cM|protein-coding	204.527	178.815	162.103	77.1939	164.532	135.773	173.974	89.8517	-0.234397	0.94125	-0.130404	0.984432	-0.103993	0.999925	1.1347	0.000163354	0.900301	0.0082946	1.00429	0.0027796	148.346	184.53	157.294	168.039	83.5228	Prag1
NM_028500	chr8	72424183	72443778	-	Calr3|1700031L01Rik|6330586I20Rik|Crt2|cspn|-|8|8 B3,3|protein-coding	56.7302	45.5979	56.9217	25.7313	71.1112	42.2898	50.4038	31.9099	-0.524891	0.866651	-0.245212	0.982952	-0.279679	0.999925	1.13456	0.0494249	0.60967	1	0.889349	0.265203	47.587	63.9207	43.9439	53.6627	28.8206	Calr3
NM_001195537	chr15	76294434	76296896	+	Smpd5|Gm10345|MA-nSMase|-|15|15 D3|protein-coding	10.4503	4.47039	4.94971	4.47501	1.39434	2.22578	4.06482	0.839735	-0.59092	0.984986	0.0350861	0.998013	-0.626006	0.999925	1.1325	1	0.541576	1	1.16758	1	4.10876	5.92232	3.34808	4.50727	2.65737	Smpd5
NM_011397	chr18	35614604	35627227	-	Slc23a1|D18Ucla2|SVCT1|Slc23a2|YSPL3|-|18 B2|18 19,17 cM|protein-coding	18.6613	15.1993	13.6117	6.71252	13.9434	6.67734	7.31668	7.55762	-0.616563	0.96765	-0.67828	0.96224	0.0617167	0.999925	1.13069	1	0.514123	1	0.452406	1	11.21	16.3023	10.9383	10.4642	7.13507	Slc23a1
NM_133731	chr17	23993534	23998100	-	Prss22|4733401N09Rik|BSSP-4|SP001LA|-|17 A3,3|17 12,18 cM|protein-coding	467.278	420.216	252.435	177.882	237.037	252.626	139.017	132.678	-0.0478885	0.989631	-0.843862	0.000516937	0.795973	0.00668437	1.12852	1.75228e-07	1.08063	1.2526e-06	0.284659	0.566678	259.896	352.158	336.421	195.726	155.28	Prss22
NR_130957	chr3	89767511	89773400	-	4632404H12Rik|-|-|3|3 F1|ncRNA	30.6045	19.6697	19.7988	15.6625	20.915	12.2418	18.6982	8.39735	-0.697572	0.931102	-0.376192	0.984432	-0.32138	0.999925	1.12804	0.311358	0.430467	1	0.751847	1	18.2485	25.7598	15.9557	19.2485	12.0299	4632404H12Rik
NR_038065	chr2	144465176	144466732	+	Gm38402|-|-|2 G1|2|pseudo	8.95741	0.894077	0	0	0	0	0	1.67947	-2.7128	0.980899	-3.96143	0.961445	1.24863	0.999925	1.1267	1	-1.58611	1	-2.83473	1	1.44137	4.4787	0.447039	0	0.839735	Gm38402
NM_010903	chr6	51432669	51458772	+	Nfe2l3|Nrf3|-|6 B3|6 24,84 cM|protein-coding	20.1542	6.25854	7.42456	6.71252	20.915	15.5805	2.43889	12.596	-0.973992	0.908963	-2.103	0.301513	1.12901	0.999925	1.11276	1	0.138766	1	-0.990246	1	11.51	20.5346	10.9195	4.93173	9.65427	Nfe2l3
NM_009929	chr10	77052179	77166530	-	Col18a1|-|-|10 C1|10 39,72 cM|protein-coding	727.789	563.269	498.683	285.282	612.114	487.446	443.066	330.016	-0.352537	0.232955	-0.512176	0.00975907	0.159639	0.999925	1.11273	7.71302e-13	0.76019	8.9364e-06	0.600551	0.00151895	493.458	669.951	525.357	470.874	307.649	Col18a1
NM_001301282	chr7	127712937	127718187	+	Ctf1|CT-1|-|7|7 F3|protein-coding	63.4483	39.3394	13.6117	23.4938	54.3791	40.0641	34.1445	32.7497	-0.592915	0.882399	-1.34996	0.128606	0.757045	0.999925	1.11171	0.124597	0.518798	1	-0.238246	0.928465	37.6538	58.9137	39.7017	23.8781	28.1217	Ctf1
NM_001290395	chrX	100402222	100442717	-	Awat2|9430062J17Rik|ARAT|Dgat2l4|WS|-|X|X C3|protein-coding	10.4503	2.68223	3.71228	5.59376	8.36602	11.1289	7.31668	3.35894	-0.62152	0.981458	-0.857314	0.969166	0.235794	0.999925	1.1078	1	0.486284	1	0.25049	1	6.57614	9.40816	6.90557	5.51448	4.47635	Awat2
NM_001252666	chr14	70602184	70618569	-	Dmtn|AI325486|Epb4,9|Epb49|dematin|-|14 D2|14 36,32 cM|protein-coding	44.0406	50.9624	51.972	25.7313	41.8301	27.8223	39.8353	15.1152	-0.155532	0.985346	0.0949568	0.994269	-0.250489	0.999925	1.10558	0.12747	0.950053	1	1.20054	0.144371	37.1636	42.9353	39.3923	45.9036	20.4233	Dmtn
NM_001302471	chr3	96645584	96664519	+	Itga10|A630048L14|-|3|3 F2,1|protein-coding	41.0548	25.0342	49.4971	27.9688	54.3791	32.2738	16.2593	17.6344	-0.73156	0.857262	-0.638008	0.89418	-0.0935522	0.999925	1.1053	0.212181	0.373744	1	0.467296	0.828557	33.0127	47.7169	28.654	32.8782	22.8016	Itga10
NM_001270842	chr14	7545151	7568566	-	Gm3558|-|-|14 A1|14|protein-coding	33.5903	18.7756	14.8491	12.3063	23.7037	28.9351	19.5112	15.1152	-0.319983	0.983916	-0.775691	0.861065	0.455709	0.999925	1.10244	0.29035	0.782458	1	0.326749	1	20.8483	28.647	23.8554	17.1801	13.7108	Gm3558
NM_026884	chr7	126816885	126830219	+	Fam57b|1500016O10Rik|A330104J06Rik|AI413816|AW060769|-|7|7 F3|protein-coding	3.73225	10.7289	1.23743	1.11875	1.39434	0	0	0.839735	0.336999	0.991693	-2.28121	0.929097	2.61821	0.999925	1.10097	1	1.43797	1	-1.18024	1	2.38143	2.56329	5.36446	0.618714	0.979244	Fam57b
NM_020043	chr9	65101486	65137947	+	Igdcc4|DDM36|Nope|-|9|9 C|protein-coding	23.14	17.8815	17.324	12.3063	16.732	10.016	11.3815	6.71788	-0.537283	0.96765	-0.477136	0.977041	-0.0601476	0.999925	1.09811	0.40699	0.560825	1	0.620972	1	14.4374	19.936	13.9488	14.3527	9.51208	Igdcc4
NM_001159657	chr2	6098500	6130185	-	Proser2|5430407P10Rik|AU067770|-|2|2 A1|protein-coding	3.73225	12.5171	1.23743	0	5.57735	5.56445	4.06482	5.03841	1.19193	0.957454	-0.910993	0.981349	2.10292	0.999925	1.09697	1	2.2889	1	0.185978	1	4.71647	4.6548	9.04077	2.65113	2.51921	Proser2
NM_133836	chr2	11705293	11733985	+	Il15ra|AA690181|IL-15RA|-|2 A1|2 8,97 cM|protein-coding	57.4767	19.6697	38.3602	25.7313	52.9848	22.2578	32.5186	26.0318	-1.4025	0.106648	-0.648012	0.792951	-0.754492	0.999925	1.09304	0.115204	-0.309468	1	0.445024	0.793595	34.3789	55.2307	20.9638	35.4394	25.8816	Il15ra
NM_001170913	chr7	109449001	109493738	-	Trim66|Kiaa0298-hp|Tif1d|-|7 E3|7 57,21 cM|protein-coding	20.1542	22.3519	25.986	7.83127	33.4641	38.9512	30.8927	17.6344	0.186533	0.985346	0.118827	0.994269	0.0677064	0.999925	1.08935	0.263866	1.27588	1	1.20817	1	24.6582	26.8091	30.6515	28.4393	12.7329	Trim66
NM_001329995	chr7	105375038	105378376	+	Gm5901|EG545989|-|7|7 E3|protein-coding	44.787	33.0809	35.8854	22.3751	46.0131	26.7094	21.95	20.1536	-0.605393	0.885937	-0.680073	0.811147	0.0746807	0.999925	1.08922	0.157561	0.48383	1	0.409149	0.838476	31.3693	45.4001	29.8951	28.9177	21.2643	Gm5901
NM_178589	chr17	43016555	43089188	+	Tnfrsf21|AA959878|DR6|R74815|TR7|-|17|17 B3|protein-coding	41.0548	38.4453	43.31	26.8501	29.2811	15.5805	21.1371	9.23709	-0.465426	0.962857	-0.180745	0.99108	-0.284681	0.999925	1.08357	0.220458	0.618145	1	0.902826	1	28.112	35.1679	27.0129	32.2235	18.0436	Tnfrsf21
NM_172803	chr12	40446053	40846488	+	Dock4|5330406C03|6330411N01Rik|AF263288|C030023J22|mKIAA0716|-|12 B1|12 18,06 cM|protein-coding	696.438	700.957	622.426	353.526	702.746	705.573	555.255	308.183	0.009564	0.996547	-0.249622	0.424342	0.259186	0.999925	1.0823	1.59683e-15	1.09187	1.42598e-15	0.832682	9.25842e-09	580.638	699.592	703.265	588.84	330.854	Dock4
NM_001256489	chr12	24043202	24097269	-	9030624G23Rik|-|-|12|12 A1,3|protein-coding	13.4361	13.4112	12.3743	2.23751	8.36602	5.56445	11.3815	7.55762	-0.216684	0.989631	0.123594	0.995874	-0.340278	0.999925	1.07658	1	0.859893	1	1.20017	1	9.29108	10.9011	9.48781	11.8779	4.89756	9030624G23Rik
NM_001291000	chr2	124610296	124667789	+	Sema6d|1110067B02Rik|AA409156|D330011G23|mKIAA1479|-|2|2 F1|protein-coding	349.339	227.99	204.176	153.269	390.414	278.223	295.106	202.376	-0.558083	0.0606006	-0.584064	0.03107	0.0259809	0.999925	1.0714	1.59006e-07	0.51332	0.06412	0.487339	0.108909	262.612	369.877	253.106	249.641	177.823	Sema6d
NR_151600	chr5	115648175	115653586	-	Bicdl1|2210403N09Rik|BICDR-1|Ccdc64|-|5|5 F|protein-coding	158.247	80.467	87.8573	74.9564	157.56	93.4828	78.0446	76.4159	-0.864706	0.0645457	-0.935049	0.0247412	0.0703433	0.999925	1.06145	0.00215267	0.196746	0.808037	0.126402	0.932215	100.879	157.904	86.9749	82.951	75.6862	Bicdl1
NM_022415	chr2	30889471	30903297	-	Ptges|2410099E23Rik|D2Ertd369e|Pges|mPGES|mPGES-1|-|2 B|2 21,75 cM|protein-coding	3758.38	3126.59	3108.42	1697.15	3490.02	2833.42	2912.85	1771.84	-0.282843	0.000990798	-0.26855	0.00148273	-0.0142924	0.999925	1.0598	3.29218e-55	0.77696	5.87558e-29	0.791252	5.93533e-30	2837.33	3624.2	2980	3010.63	1734.49	Ptges
NM_001162974	chr7	101912989	101933857	-	Lrrc51|1700008D07Rik|Lrtomt|-|7|7 E2|protein-coding	35.0832	13.4112	12.3743	14.5438	33.4641	30.048	13.8204	19.3139	-0.746282	0.882399	-1.4269	0.309437	0.680618	0.999925	1.05847	0.297565	0.312191	1	-0.368427	1	21.5074	34.2736	21.7296	13.0973	16.9288	Lrrc51
NM_021274	chr5	92346639	92348889	-	Cxcl10|C7|CRG-2|INP10|IP-10|IP10|Ifi10|Scyb10|gIP-10|mob-1|-|5 E2|5 46,57 cM|protein-coding	5.22515	3.57631	17.324	4.47501	9.76036	11.1289	10.5685	2.51921	-0.0392796	0.999234	0.962942	0.943396	-1.00222	0.999925	1.05742	1	1.01814	1	2.02037	1	8.07218	7.49275	7.35261	13.9463	3.49711	Cxcl10
NM_001326601	chr2	34941750	34961772	-	Traf1|4732496E14Rik|-|2|2 B|protein-coding	16.4219	14.3052	9.89942	6.71252	16.732	5.56445	22.763	9.23709	-0.702077	0.964524	-0.0212708	0.998013	-0.680806	0.999925	1.05655	0.520169	0.354474	1	1.03528	1	12.7045	16.577	9.93485	16.3312	7.9748	Traf1
NM_016872	chr6	72368049	72380468	-	Vamp5|AF119384|Camp|-|6|6 C1|protein-coding	152.276	84.0433	82.9076	72.7189	163.137	63.4348	72.3539	78.9351	-1.09198	0.0103858	-1.02433	0.0150546	-0.067651	0.999925	1.04722	0.00405337	-0.0447619	0.968534	0.0228891	0.991544	96.2259	157.707	73.739	77.6307	75.827	Vamp5
NM_025661	chr11	98581294	98587245	-	Ormdl3|2810011N17Rik|AI315223|-|11|11 D|protein-coding	1086.09	830.598	916.934	498.964	994.162	850.248	895.074	510.559	-0.310935	0.0770917	-0.202197	0.453876	-0.108738	0.999925	1.0443	7.71626e-21	0.733361	6.98539e-10	0.842099	4.59598e-13	822.828	1040.12	840.423	906.004	504.761	Ormdl3
NM_023516	chr6	29272626	29275449	+	Hilpda|2310016C08Rik|AW049004|Hig2|-|6|6 A3,3|protein-coding	359.789	274.482	374.941	129.775	322.092	360.576	325.999	204.895	-0.124574	0.980631	0.0279118	0.995874	-0.152486	0.999925	1.042	1.88889e-05	0.917428	0.000444034	1.06991	2.47281e-05	294.069	340.94	317.529	350.47	167.335	Hilpda
NM_001204931	chr10	80330145	80336441	+	Reep6|0610011M24Rik|Dp1l1|-|10|10 C1|protein-coding	86.5883	75.9966	30.9357	52.5814	110.153	103.499	69.915	41.9868	-0.139803	0.984986	-0.982795	0.151422	0.842992	0.960795	1.04037	0.0404972	0.900563	0.135782	0.0575705	0.98276	71.4569	98.3704	89.7477	50.4253	47.2841	Reep6
NM_024255	chr4	59581563	59618694	+	Hsdl2|2610207I16Rik|-|4|4 B3|protein-coding	487.432	380.877	392.264	206.969	334.641	323.851	278.847	188.101	-0.214252	0.863723	-0.298865	0.565729	0.0846132	0.999925	1.03939	5.19676e-08	0.825137	6.91033e-05	0.740524	0.000734185	324.123	411.036	352.364	335.556	197.535	Hsdl2
NR_040427	chr5	30573987	30588619	-	Gm9899|-|-|5 B1|5 16,67 cM|ncRNA	18.6613	15.1993	27.2234	7.83127	19.5207	13.3547	0.812965	10.0768	-0.438495	0.984986	-0.816119	0.949723	0.377624	0.999925	1.03699	0.590607	0.598491	1	0.220867	1	14.0851	19.091	14.277	14.0182	8.95405	Gm9899
NM_178143	chr4	105029650	105109898	-	Prkaa2|2310008I11Rik|A830082D05|AMPKalpha2|-|4|4 C6|protein-coding	38.069	20.5638	24.7485	21.2563	22.3094	17.8062	21.1371	9.23709	-0.624468	0.93724	-0.351066	0.984432	-0.273402	0.999925	1.0307	0.319135	0.406237	1	0.679639	1	21.8909	30.1892	19.185	22.9428	15.2467	Prkaa2
NR_027872	chr5	114773733	114774983	-	4930515G01Rik|-|-|5|5 F|ncRNA	17.1684	11.623	6.18714	4.47501	9.76036	16.6934	6.50372	9.23709	0.00534628	0.99973	-1.14223	0.86019	1.14758	0.999925	1.0263	1	1.03164	1	-0.115934	1	10.206	13.4644	14.1582	6.34543	6.85605	4930515G01Rik
NM_001001492	chr16	96158406	96192257	-	Lca5l|4921526F01Rik|Lcca5l|-|16|16 C4|protein-coding	19.4077	8.0467	7.42456	11.1875	2.78867	1.11289	6.50372	0.839735	-1.25955	0.93618	0.0388335	0.998013	-1.29838	0.999925	1.02621	1	-0.233343	1	1.06504	1	7.16394	11.0982	4.57979	6.96414	6.01363	Lca5l
NM_178650	chr19	4184357	4191047	-	Tbc1d10c|1810062O14Rik|AI428527|-|19|19 A|protein-coding	9.70386	13.4112	9.89942	8.95002	13.9434	8.90312	8.12965	3.35894	-0.106962	0.995319	-0.398315	0.987792	0.291353	0.999925	1.02386	1	0.916902	1	0.625549	1	9.53744	11.8236	11.1571	9.01453	6.15448	Tbc1d10c
NM_001083927	chr9	61372366	61418497	+	Tle3|2610103N05Rik|ESG|Grg3a|Grg3b|mKIAA1547|-|9|9 B|protein-coding	3141.81	1892.76	1772	1525.98	2879.3	1785.08	1746.25	1447.7	-0.711818	1.38901e-22	-0.773799	7.83806e-27	0.0619817	0.999925	1.01838	1.07359e-46	0.30656	0.000448668	0.244578	0.0126418	2023.86	3010.56	1838.92	1759.12	1486.84	Tle3
NM_173071	chr4	129985078	130022633	+	Adgrb2|Bai2|-|4|4 D2,2|protein-coding	100.771	49.1743	58.1591	51.4626	90.6319	61.209	49.5908	43.6662	-0.797928	0.363222	-0.836511	0.256745	0.0385828	0.999925	1.01514	0.0353645	0.217215	0.836201	0.178632	0.921844	63.0831	95.7013	55.1916	53.875	47.5644	Adgrb2
NM_145933	chr16	23224740	23360350	+	St6gal1|AW742324|Siat1|St6Gal-I|St6gal|St6galI|-|16 B1|16 14,03 cM|protein-coding	1108.48	737.614	824.127	548.189	913.29	752.314	631.674	453.457	-0.434719	0.0114467	-0.481639	0.002058	0.0469192	0.999925	1.01508	2.52139e-15	0.580361	7.41656e-05	0.533442	0.000506909	746.143	1010.88	744.964	727.9	500.823	St6gal1
NR_015457	chr8	41017468	41024216	+	B430010I23Rik|-|-|8|8 A4|ncRNA	10.4503	4.47039	3.71228	5.59376	12.549	4.45156	11.3815	5.87815	-1.35187	0.869664	-0.660451	0.977347	-0.691422	0.999925	1.01007	1	-0.341803	1	0.349619	1	7.31087	11.4997	4.46097	7.54689	5.73595	B430010I23Rik
NM_008227	chr3	89146775	89160157	-	Hcn3|BCNG-4|Bcng4|Hac3|Hcn4|-|3|3 F1|protein-coding	8.21096	1.78815	6.18714	6.71252	16.732	5.56445	4.87779	5.03841	-1.78446	0.729297	-1.10539	0.924891	-0.679066	0.999925	1.0057	1	-0.778755	1	-0.0996887	1	6.88893	12.4715	3.6763	5.53246	5.87546	Hcn3
NM_016772	chr7	28825338	28832239	+	Ech1|AA617331|-|7|7 B1|protein-coding	1039.06	910.171	1003.55	494.489	817.081	836.894	759.309	428.265	-0.0828627	0.96765	-0.0815147	0.972363	-0.00134808	0.999925	1.00426	1.03674e-16	0.921399	8.61839e-14	0.922747	9.541e-14	786.103	928.07	873.532	881.431	461.377	Ech1
NR_105909	chr13	55477681	55477776	-	Mir6944|Gm27710|mmu-mir-6944|-|13|13 B1|ncRNA	5.9716	3.57631	2.47485	3.35626	16.732	7.79023	4.87779	7.55762	-0.934517	0.957559	-1.56038	0.797922	0.625861	0.999925	1.00216	1	0.0676388	1	-0.558222	1	6.54209	11.3518	5.68327	3.67632	5.45694	Mir6944
NM_029823	chrX	135993820	135995359	+	Arxes2|2900062L11Rik|Spc22/23|Spcs3|-|X|X F1|protein-coding	26.1258	6.25854	3.71228	5.59376	11.1547	6.67734	14.6334	15.955	-1.65478	0.644574	-1.2329	0.820077	-0.421883	0.999925	1.00087	1	-0.653913	1	-0.23203	1	11.2638	18.6402	6.46794	9.17282	10.7744	Arxes2
NR_138591	chr4	137664726	137729861	+	Rap1gap|1300019I11Rik|2310004O14Rik|AI427470|ARPP-90|Gap|Rap1GAP1|Rap1ga1|-|4 D3|4 70,02 cM|protein-coding	22.3935	23.246	6.18714	13.425	16.732	8.90312	12.1945	6.71788	-0.331472	0.984986	-0.964335	0.875107	0.632863	0.999925	1.00046	0.520169	0.668987	1	0.036124	1	13.7249	19.5628	16.0746	9.1908	10.0715	Rap1gap
NM_022320	chr1	92978903	92986391	+	Gpr35|KPG_007|-|1|1 D|protein-coding	82.1096	43.8098	38.3602	31.3251	48.8018	38.9512	26.8278	32.7497	-0.648274	0.778625	-1.01035	0.288139	0.362077	0.999925	0.996325	0.122753	0.34805	1	-0.014027	0.995186	42.8669	65.4557	41.3805	32.594	32.0374	Gpr35
NM_010464	chr15	102921131	102928814	+	Hoxc13|-|-|15 F3|15 57,99 cM|protein-coding	17.1684	12.5171	14.8491	8.95002	6.97168	6.67734	8.94261	3.35894	-0.293066	0.985502	0.0531629	0.997389	-0.346229	0.999925	0.996057	1	0.702991	1	1.04922	1	9.9294	12.07	9.59721	11.8959	6.15448	Hoxc13
NM_001009819	chr4	128759258	128769298	+	A3galt2|Gm433|iGb3|iGb3S|-|4|4 D2,2|protein-coding	9.70386	1.78815	4.94971	3.35626	9.76036	5.56445	10.5685	7.55762	-1.61841	0.813087	-0.482106	0.987792	-1.1363	0.999925	0.994732	1	-0.623674	1	0.512627	1	6.65612	9.73211	3.6763	7.75912	5.45694	A3galt2
NM_001010836	chr7	19361216	19378533	+	Ppp1r13l|AV260376|IASPP|Nkip1|wa3|-|7 A3|7 9,62 cM|protein-coding	592.682	428.263	334.105	312.132	648.366	562.01	438.188	313.221	-0.338687	0.295766	-0.691083	0.000122627	0.352395	0.771185	0.993053	6.43288e-10	0.654365	0.000327793	0.30197	0.300884	453.621	620.524	495.136	386.147	312.677	Ppp1r13l
NM_007909	chr10	80179482	80190010	+	Efna2|CEK7L|Elf1|Epl6|Eplg6|Lerk6|-|10 C1|10 39,72 cM|protein-coding	171.684	87.6196	105.181	90.619	154.771	102.386	133.326	74.7364	-0.790854	0.107094	-0.453085	0.632368	-0.337769	0.999925	0.993017	0.0040457	0.202162	0.796769	0.539932	0.333337	115.04	163.227	95.0028	119.254	82.6777	Efna2
NM_145128	chr1	127204986	127482972	+	Mgat5|4930471A21Rik|5330407H02Rik|AI480971|GlcNAc-TV|-|1|1 E3|protein-coding	515.051	445.251	361.329	261.788	542.397	436.253	290.228	267.876	-0.259895	0.655646	-0.704964	0.000240755	0.445068	0.304774	0.992152	6.09737e-09	0.732256	9.8008e-05	0.287188	0.381397	390.022	528.724	440.752	325.779	264.832	Mgat5
NM_001031772	chr10	45376619	45470201	-	Lin28b|2810403D23Rik|D030047M17Rik|Lin-28,2|-|10|10 B2|protein-coding	9.70386	2.68223	6.18714	5.59376	11.1547	11.1289	13.0074	5.03841	-0.79124	0.966488	-0.21874	0.993869	-0.572501	0.999925	0.991675	1	0.200434	1	0.772935	1	8.06205	10.4293	6.90557	9.59729	5.31609	Lin28b
NM_027032	chr17	10403012	10840191	-	Pacrg|1700008H23Rik|-|17 A1|17 7,8 cM|protein-coding	7.4645	8.94077	25.986	5.59376	9.76036	8.90312	6.50372	3.35894	0.0557924	0.99774	0.754804	0.963592	-0.699012	0.999925	0.988677	1	1.04447	1	1.74348	1	9.56389	8.61243	8.92195	16.2448	4.47635	Pacrg
NM_011113	chr7	24462483	24475968	+	Plaur|Cd87|u-PAR|uPAR|-|7|7 A3|protein-coding	1636.22	1234.72	1420.57	771.939	1497.52	1248.66	1377.98	808.665	-0.338565	0.00559214	-0.166293	0.486698	-0.172273	0.999925	0.98775	1.84137e-26	0.649185	5.75199e-11	0.821458	9.95005e-18	1249.53	1566.87	1241.69	1399.27	790.302	Plaur
NM_026633	chr17	25863698	25868738	-	Mcrip2|9530058B02Rik|Fam195a|-|17|17 A3,3|protein-coding	257.525	190.438	162.103	132.013	266.318	202.546	186.982	132.678	-0.416464	0.458111	-0.585143	0.0814768	0.168678	0.999925	0.987713	3.93978e-05	0.571249	0.0676957	0.40257	0.337869	191.326	261.922	196.492	174.542	132.345	Mcrip2
NM_133712	chr7	43781054	43785410	+	Klk10|2300002A13Rik|NES1|PRSSL1|-|7 B3|7 28,26 cM|protein-coding	23.14	7.15262	7.42456	13.425	13.9434	8.90312	5.69075	5.87815	-1.16274	0.839119	-1.47758	0.626774	0.314844	0.999925	0.986736	1	-0.176004	1	-0.490848	1	10.6947	18.5417	8.02787	6.55766	9.65159	Klk10
NR_126544	chr7	113538026	113564987	-	Far1os|1700006P19Rik|-|7|7 F1|ncRNA	248.568	215.473	174.477	135.369	264.924	155.805	150.398	123.441	-0.469706	0.393193	-0.661156	0.0583289	0.191451	0.999925	0.985401	0.000166478	0.515695	0.16213	0.324244	0.566454	183.557	256.746	185.639	162.438	129.405	Far1os
NR_028299	chr2	30237198	30237631	-	1700084E18Rik|-|-|2|2 B|ncRNA	8.95741	5.36446	1.23743	1.11875	2.78867	1.11289	2.43889	4.19868	-0.87829	0.980631	-1.5458	0.943315	0.667512	0.999925	0.984759	1	0.106469	1	-0.561042	1	3.40215	5.87304	3.23868	1.83816	2.65871	1700084E18Rik
NM_145482	chr16	93583461	93603815	-	Setd4|AY037804|C21orf18|ORF21|-|16|16 C4|protein-coding	65.6876	51.8565	44.5474	41.3938	69.7168	47.8543	55.2816	27.7113	-0.437626	0.919942	-0.423529	0.916562	-0.0140966	0.999925	0.98255	0.0975238	0.544923	1	0.55902	0.614425	50.5062	67.7022	49.8554	49.9145	34.5526	Setd4
NM_013473	chr14	34085979	34100568	+	Anxa8|AI466995|Anx8|-|14 B|14 20,8 cM|protein-coding	79.8702	59.0091	81.6702	48.1064	36.2527	36.7254	28.4538	14.2755	-0.21119	0.984986	-0.136378	0.99117	-0.0748126	0.999925	0.982444	0.136038	0.771254	1	0.846066	0.336016	48.0454	58.0615	47.8672	55.062	31.1909	Anxa8
NM_182930	chr1	133246097	133303435	+	Plekha6|9530028L01Rik|AU042621|Pepp3|-|1|1 E4|protein-coding	35.0832	21.4579	28.4608	21.2563	15.3377	17.8062	13.0074	5.87815	-0.250134	0.984986	-0.278541	0.987792	0.0284074	0.999925	0.981611	0.415889	0.731477	1	0.70307	1	19.786	25.2104	19.6321	20.7341	13.5672	Plekha6
NM_001143802	chr7	134881908	134938430	-	Fam196a|B830028B13Rik|-|7|7 F3|protein-coding	5.22515	9.83485	4.94971	5.59376	4.18301	2.22578	0.812965	0.839735	0.0223489	0.99973	-1.12103	0.968731	1.14338	0.999925	0.976716	1	0.999065	1	-0.144311	1	4.20812	4.70408	6.03032	2.88134	3.21675	Fam196a
NR_077223	chr6	128169700	128183803	-	9330102E08Rik|-|-|6|6 F3|ncRNA	11.9432	12.5171	13.6117	10.0688	19.5207	7.79023	3.25186	6.71788	-0.707419	0.966488	-1.10126	0.869795	0.393838	0.999925	0.976073	1	0.268654	1	-0.125184	1	10.6777	15.732	10.1537	8.43178	8.39333	9330102E08Rik
NM_001177869	chr13	37888871	37952002	+	Rreb1|1110037N09Rik|AA414966|B930013M22Rik|-|13|13 A3,3|protein-coding	893.501	507.836	511.058	496.726	875.643	489.672	526.801	407.272	-0.826018	8.34822e-09	-0.764247	8.53751e-08	-0.0617714	0.999925	0.974022	4.22568e-13	0.148004	0.624542	0.209775	0.464642	588.564	884.572	498.754	518.929	451.999	Rreb1
NR_136901	chr12	87149475	87155485	-	Gm6566|EG625237|-|12|12 D2|ncRNA	15.6755	14.3052	3.71228	5.59376	23.7037	5.56445	13.0074	15.1152	-0.820825	0.943498	-1.27836	0.77762	0.457538	0.999925	0.972717	1	0.151892	1	-0.305646	1	12.0847	19.6896	9.93485	8.35986	10.3545	Gm6566
NM_010235	chr19	5447698	5455938	+	Fosl1|AW538199|Fra1|fra-1|-|19 A|19 4,33 cM|protein-coding	5672.28	5475.33	3943.68	2811.43	5312.42	5267.31	3735.57	2792.96	-0.0326523	0.978573	-0.517484	3.53212e-21	0.484831	9.06469e-18	0.970055	3.04176e-74	0.937403	2.74949e-69	0.452571	2.99169e-15	4376.37	5492.35	5371.32	3839.63	2802.19	Fosl1
NM_029327	chr11	54839289	54860591	-	Lyrm7|1700024C24Rik|9330147L21Rik|-|11|11 B1,3|protein-coding	22.3935	20.5638	8.66199	20.1375	39.0414	22.2578	20.3241	10.0768	-0.477206	0.96765	-1.05293	0.702804	0.575728	0.999925	0.968891	0.421671	0.491685	1	-0.084043	1	20.4321	30.7175	21.4108	14.4931	15.1072	Lyrm7
NM_013515	chr2	35313990	35337009	-	Stom|Epb7,2|-|2 B|2 23,53 cM|protein-coding	2852.93	2518.62	1971.22	1548.35	2508.41	2186.83	1495.85	1218.46	-0.187535	0.233295	-0.637657	6.66454e-15	0.450122	1.54448e-06	0.959605	4.73773e-34	0.772071	1.33254e-21	0.321949	0.00127363	2037.58	2680.67	2352.72	1733.54	1383.4	Stom
NM_001161822	chr10	5825664	5922400	-	Rgs17|6430507P11Rik|Rgsz2|-|10|10 A1|protein-coding	944.26	648.206	668.211	408.345	818.476	563.123	592.651	492.925	-0.542622	0.00253128	-0.487482	0.00751749	-0.0551399	0.999925	0.958991	3.21136e-11	0.416369	0.0286596	0.471509	0.0112148	642.024	881.368	605.664	630.431	450.635	Rgs17
NM_010110	chrX	99136061	99149022	+	Efnb1|Cek5-L|EFL-3|Elk-L|Epl2|Eplg2|LERK-2|Lerk2|Stra1|-|X C3|X 43,22 cM|protein-coding	468.771	340.644	274.709	277.451	561.918	410.657	298.358	251.081	-0.4543	0.104392	-0.841075	1.1393e-05	0.386775	0.789699	0.958596	7.84146e-08	0.504295	0.0271347	0.117521	0.861694	360.448	515.344	375.65	286.533	264.266	Efnb1
NM_175696	chr6	124996720	125003097	+	Pianp|AI255183|AU067746|C530028O21Rik|Panp|-|6|6 F2|protein-coding	16.4219	22.3519	8.66199	10.0688	13.9434	17.8062	10.5685	5.87815	0.401659	0.983916	-0.623756	0.963592	1.02542	0.999925	0.956948	0.540064	1.35861	1	0.333192	1	13.2126	15.1826	20.0791	9.61527	7.97346	Pianp
NM_001024712	chr14	7083025	7105457	-	Gm3696|Gm10014|-|14|14 A1|protein-coding	12.6897	0	9.89942	8.95002	12.549	7.79023	3.25186	4.19868	-1.75058	0.813087	-0.974796	0.961088	-0.775784	0.999925	0.956807	1	-0.793773	1	-0.0179888	1	7.41611	12.6193	3.89512	6.57564	6.57435	Gm3696
NM_011103	chr14	30595354	30626208	-	Prkcd|AI385711|D14Ertd420e|PKC[d]|PKCdelta|Pkcd|-|14 B|14 18,82 cM|protein-coding	1748.93	1184.65	1006.03	806.621	1628.59	1199.7	919.463	932.106	-0.504702	2.02135e-05	-0.815849	1.10382e-14	0.311146	0.158701	0.956381	1.20952e-20	0.451679	0.000173639	0.140533	0.579281	1178.26	1688.76	1192.17	962.746	869.363	Prkcd
NR_028573	chr3	123507937	123508066	-	Snora24|ACA24|-|3|3 G1|snoRNA	23.8864	21.4579	24.7485	8.95002	27.8867	8.90312	13.0074	16.7947	-0.793106	0.913741	-0.498894	0.974999	-0.294213	0.999925	0.952591	0.473839	0.159485	1	0.453698	1	18.2044	25.8866	15.1805	18.878	12.8724	Snora24
NR_040626	chr10	120389523	120392793	+	9230105E05Rik|-|-|10|10 D2|ncRNA	33.5903	8.94077	19.7988	23.4938	20.915	10.016	17.0723	6.71788	-1.48199	0.475803	-0.515118	0.971546	-0.966876	0.999925	0.95217	0.463913	-0.529825	1	0.437051	1	17.5681	27.2527	9.47839	18.4355	15.1058	9230105E05Rik
NR_106034	chr8	70895508	70895570	-	Mir7067|Gm28031|mmu-mir-7067|-|8|8 B3,3|ncRNA	10.4503	2.68223	2.47485	5.59376	12.549	13.3547	6.50372	6.71788	-0.793628	0.967331	-1.5014	0.795127	0.70777	0.999925	0.951431	1	0.157803	1	-0.549968	1	7.54081	11.4997	8.01846	4.48929	6.15582	Mir7067
NM_009948	chr15	89416405	89425862	-	Cpt1b|Cpt1|Cpt1-m|Cpti|Cpti-m|M-cpti|-|15 E3|15 44,89 cM|protein-coding	68.6734	62.5854	49.4971	45.8689	59.9565	60.0961	43.9001	22.6729	-0.0605923	0.993842	-0.451912	0.902987	0.39132	0.999925	0.951122	0.118452	0.890529	1	0.49921	0.681528	51.6563	64.315	61.3408	46.6986	34.2709	Cpt1b
NR_015519	chr11	83223576	83226584	+	AI662270|AW496474|-|11|11 C|ncRNA	12.6897	21.4579	12.3743	6.71252	50.1961	13.3547	21.95	24.3523	-0.465219	0.975455	-0.708588	0.935267	0.243369	0.999925	0.949457	0.48624	0.484238	1	0.240869	1	20.3859	31.4429	17.4063	17.1622	15.5324	AI662270
NM_001206367	chr2	35256359	35307902	+	Gsn|ADF|-|2 B|2 23,5 cM|protein-coding	13654.8	8359.62	7579.24	7097.37	11149.1	6799.76	6308.61	5757.23	-0.710556	5.38568e-64	-0.835196	1.8487e-88	0.124639	0.24074	0.948875	1.57856e-114	0.238319	7.895e-07	0.11368	0.0905476	8338.22	12402	7579.69	6943.92	6427.3	Gsn
NM_011770	chr1	69531210	69685960	-	Ikzf2|A730095J18Rik|Helios|Zfpn1a2|Znfn1a2|-|1|1 C3|protein-coding	65.6876	37.5513	50.7345	40.2751	69.7168	47.8543	56.9075	30.2305	-0.670284	0.697264	-0.327778	0.961088	-0.342506	0.999925	0.948066	0.111195	0.277781	1	0.620288	0.530154	49.8697	67.7022	42.7028	53.821	35.2528	Ikzf2
NM_133203	chr6	129831154	129876672	-	Klra17|Ly49q|Ly49q1|-|6|6 F3|protein-coding	34.3367	17.8815	32.1731	26.8501	29.2811	26.7094	19.5112	8.39735	-0.469357	0.96765	-0.330066	0.984432	-0.139291	0.999925	0.948049	0.393045	0.478692	1	0.617983	1	24.3925	31.8089	22.2955	25.8421	17.6237	Klra17
NM_007696	chr3	105973802	105987423	+	Ovgp1|120kDa|AU016433|AU019448|Chit5|MOGP|OGP|muc9|-|3|3 F2,2|protein-coding	27.6187	21.4579	19.7988	25.7313	43.2244	27.8223	24.3889	10.9166	-0.508745	0.962857	-0.655209	0.906613	0.146464	0.999925	0.945018	0.369238	0.436273	1	0.289809	1	25.1199	35.4215	24.6401	22.0939	18.3239	Ovgp1
NM_013601	chr13	53466881	53472780	-	Msx2|BB122635|Hox-8|Hox8|Hox8,1|-|13 B1|13 27,84 cM|protein-coding	148.544	103.713	103.944	66.0064	147.8	117.966	114.628	89.0119	-0.429705	0.719498	-0.449995	0.624066	0.0202896	0.999925	0.944814	0.0060796	0.515109	0.310688	0.494819	0.395199	111.452	148.172	110.84	109.286	77.5092	Msx2
NM_020561	chr10	57794544	57811830	+	Smpdl3a|0610010C24Rik|AI529588|ASM3A|ASML3|ASML3A|-|10|10 B4|protein-coding	17.9148	5.36446	14.8491	17.9	22.3094	7.79023	7.31668	5.03841	-1.61436	0.595875	-0.942666	0.901798	-0.671697	0.999925	0.944419	1	-0.669944	1	0.00175318	1	12.3104	20.1121	6.57735	11.0829	11.4692	Smpdl3a
NR_046017	chr8	11007850	11054541	+	9530052E02Rik|-|-|8 A1,1|8|ncRNA	69.4199	33.9749	24.7485	29.0876	43.2244	42.2898	32.5186	30.2305	-0.586179	0.879594	-0.983268	0.411374	0.397089	0.999925	0.943402	0.200636	0.357223	1	-0.0398663	0.990947	38.1868	56.3222	38.1324	28.6336	29.659	9530052E02Rik
NM_013750	chr1	135766085	135769134	+	Phlda3|Tih1|-|1 E4|1 59,26 cM|protein-coding	3470.25	2704.58	2012.06	1810.14	3534.64	2499.55	2337.27	1833.98	-0.426959	1.68871e-06	-0.685534	1.69415e-17	0.258576	0.0764598	0.943143	1.1299e-33	0.516185	1.05808e-09	0.257609	0.0165301	2525.31	3502.45	2602.07	2174.67	1822.06	Phlda3
NM_001081205	chr5	72647796	72671078	+	Nipal1|3830408G10Rik|Npal1|-|5|5 C3,2|protein-coding	1636.97	1136.37	1457.69	729.427	1217.26	833.555	1121.08	733.089	-0.536618	8.47308e-05	-0.147342	0.804135	-0.389276	0.0470002	0.942773	6.27531e-16	0.406155	0.00529813	0.795431	5.69969e-11	1108.18	1427.11	984.964	1289.38	731.258	Nipal1
NM_172434	chr3	94478466	94492198	+	Celf3|4930415M08Rik|BRUNOL1|CAGH4|ERDA4|ETR-1|Tnrc4|-|3|3 F2,1|protein-coding	14.1826	13.4112	8.66199	8.95002	2.78867	10.016	2.43889	0.839735	0.864378	0.966173	-0.543736	0.987322	1.40811	0.999925	0.942634	1	1.80701	1	0.398898	1	7.66113	8.48562	11.7136	5.55044	4.89488	Celf3
NM_001082483	chr12	3962554	4038915	-	Efr3b|AI852640|C030014M07Rik|mKIAA0953|-|12|12 A1,1|protein-coding	32.0974	20.5638	12.3743	25.7313	36.2527	22.2578	30.0797	10.0768	-0.671813	0.933102	-0.665723	0.923188	-0.00609085	0.999925	0.942398	0.414851	0.270585	1	0.276676	1	23.6792	34.1751	21.4108	21.227	17.9041	Efr3b
NM_007745	chr4	149125034	149126763	-	Cort|CST|PCST|-|4 E2|4 78,89 cM|protein-coding	7.4645	6.25854	3.71228	1.11875	1.39434	6.67734	11.3815	4.19868	0.373367	0.989619	0.544738	0.987792	-0.171371	0.999925	0.940416	1	1.31378	1	1.48515	1	5.27574	4.42942	6.46794	7.54689	2.65871	Cort
NM_008215	chr17	17843326	17855188	-	Has1|HAS|-|17 A3,2|17 10,53 cM|protein-coding	20.1542	14.3052	14.8491	10.0688	6.97168	11.1289	14.6334	4.19868	-0.021498	0.999286	0.249205	0.99117	-0.270703	0.999925	0.939284	1	0.917786	1	1.18849	1	12.0387	13.5629	12.7171	14.7412	7.13372	Has1
NM_028876	chr5	108121556	108132620	-	Tmed5|3110020O18Rik|4432412D15Rik|p24gamma2|-|5|5 F|protein-coding	4576.49	3878.51	3886.76	2347.14	4459.09	3873.97	3477.05	2360.5	-0.220856	0.00972301	-0.297702	3.45375e-05	0.0768459	0.999925	0.939152	2.18229e-52	0.718296	5.2591e-30	0.641451	1.25029e-23	3607.44	4517.79	3876.24	3681.9	2353.82	Tmed5
NM_001163689	chr7	141455188	141460743	+	Pnpla2|0610039C21Rik|1110001C14Rik|Atgl|TTS-2,2|-|7|7 F5|protein-coding	933.81	833.28	720.183	528.051	925.839	874.732	668.257	445.899	-0.121797	0.919047	-0.421811	0.00695977	0.300014	0.510537	0.937192	2.92999e-14	0.815395	1.6942e-10	0.515381	0.000430203	741.256	929.824	854.006	694.22	486.975	Pnpla2
NM_001080813	chr8	27138773	27174646	-	Rab11fip1|2010200K21Rik|4833414G05Rik|Rcp|-|8|8 A2|protein-coding	223.189	143.052	155.916	86.1439	164.532	148.014	165.032	117.563	-0.42834	0.670882	-0.285802	0.895125	-0.142539	0.999925	0.935316	0.00327745	0.506975	0.275643	0.649514	0.130739	150.43	193.86	145.533	160.474	101.853	Rab11fip1
NM_009118	chr1	87803680	87845157	+	Sag|A930001K18Rik|Arr1|Irbp|arrestin|-|1 D|1 44,44 cM|protein-coding	17.1684	4.47039	3.71228	6.71252	2.78867	4.45156	8.12965	3.35894	-1.04081	0.957704	-0.495709	0.987792	-0.5451	0.999925	0.935058	1	-0.10575	1	0.43935	1	6.34905	9.97852	4.46097	5.92096	5.03573	Sag
NM_001081376	chr4	152338651	152390194	+	Chd5|4930532L22Rik|AW060752|B230399N07Rik|CHD-5|-|4|4 E2|protein-coding	40.3083	34.869	23.5111	21.2563	22.3094	22.2578	18.6982	11.7563	-0.121695	0.989631	-0.521971	0.946641	0.400276	0.999925	0.932449	0.345061	0.810754	1	0.410478	1	24.3708	31.3089	28.5634	21.1047	16.5063	Chd5
NM_024470	chr6	130291161	130308361	-	Klra23|Ly-49W1|Ly-49W2|Ly49W|-|6|6 F3|protein-coding	35.8296	44.7039	28.4608	16.7813	34.8584	13.3547	20.3241	19.3139	-0.364918	0.980631	-0.552806	0.946029	0.187889	0.999925	0.931025	0.370718	0.566107	1	0.378219	1	26.7033	35.344	29.0293	24.3925	18.0476	Klra23
NR_033451	chr6	130291161	130306432	-	Klra13-ps|Klra13|Ly49M|-|6 F3|6 63,44 cM|pseudo	35.8296	44.7039	28.4608	16.7813	34.8584	13.3547	20.3241	19.3139	-0.364918	0.980631	-0.552806	0.946029	0.187889	0.999925	0.931025	0.370718	0.566107	1	0.378219	1	26.7033	35.344	29.0293	24.3925	18.0476	Klra13-ps
NM_023386	chr16	23609919	23614222	+	Rtp4|5830458K16Rik|Ifrg28|-|16|16 B1|protein-coding	20.9006	25.0342	29.6983	14.5438	33.4641	27.8223	38.2093	13.4358	-0.00359759	0.99973	0.349711	0.977347	-0.353309	0.999925	0.927262	0.355722	0.923664	1	1.27697	1	25.3885	27.1823	26.4282	33.9538	13.9898	Rtp4
NM_178753	chrX	95022507	95026682	-	Spin4|9630042H07Rik|-|X|X C3|protein-coding	338.142	342.432	290.795	164.457	302.571	366.141	308.114	174.665	0.136812	0.966173	-0.103397	0.982952	0.24021	0.999925	0.923838	4.86992e-06	1.06065	1.13247e-07	0.82044	0.000181276	285.915	320.357	354.286	299.455	169.561	Spin4
NR_027900	chr17	24719531	24719965	-	Snhg9|1700072N11Rik|-|17|17 A3,3|ncRNA	5.9716	13.4112	11.1368	2.23751	9.76036	12.2418	8.94261	5.87815	0.762712	0.966173	0.39531	0.987792	0.367401	0.999925	0.92256	1	1.68527	1	1.31787	1	8.6975	7.86598	12.8265	10.0397	4.05783	Snhg9
NM_172647	chr1	171437561	171464593	+	F11r|9130004G24|AA638916|ESTM33|JAM|JAM-1|JAM-A|Jcam|Jcam1|Ly106|-|1 H3|1 79,43 cM|protein-coding	58.9696	39.3394	13.6117	32.4438	37.6471	25.5965	32.5186	19.3139	-0.576901	0.933101	-0.980261	0.583461	0.40336	0.999925	0.920615	0.321515	0.343715	1	-0.0596452	0.987099	32.4301	48.3083	32.4679	23.0651	25.8789	F11r
NM_020520	chr9	108662098	108684641	+	Slc25a20|1110007P09Rik|C78826|Cact|mCAC|-|9|9 F2|protein-coding	624.779	725.991	601.39	333.388	628.846	656.605	548.751	327.497	0.143564	0.896257	-0.124078	0.929097	0.267642	0.999925	0.919741	3.14098e-11	1.0633	7.07033e-15	0.795663	4.85692e-08	555.906	626.812	691.298	575.07	330.443	Slc25a20
NM_001162946	chr19	4510472	4621752	+	Pcx|Pc|Pcb|-|19 A|19 4,07 cM|protein-coding	1581.73	871.726	655.837	881.577	1450.11	747.862	586.96	727.211	-0.904996	2.78748e-18	-1.28481	3.43367e-36	0.379811	0.0306246	0.917989	1.28882e-19	0.0129929	0.97244	-0.366818	0.00740134	937.876	1515.92	809.794	621.398	804.394	Pcx
NM_026597	chr9	107984224	107985916	-	Fam212a|6230427J02Rik|Inka1|-|9|9 F1|protein-coding	272.454	185.968	195.514	130.894	273.29	171.385	209.745	157.87	-0.609097	0.0828884	-0.430869	0.371619	-0.178228	0.999925	0.917427	0.000159933	0.30833	0.483057	0.486558	0.182085	199.64	272.872	178.677	202.629	144.382	Fam212a
NM_172671	chr2	109917647	110014257	+	Lgr4|9130225G07|A330106J01Rik|A930009A08Rik|Gpr48|-|2|2 E3|protein-coding	1128.63	761.754	761.018	605.245	1041.57	758.991	598.342	544.148	-0.511577	0.000393645	-0.683504	1.05826e-07	0.171926	0.999925	0.916802	2.92999e-14	0.405225	0.00772617	0.233298	0.293691	774.963	1085.1	760.373	679.68	574.697	Lgr4
NM_019686	chr9	54545352	54560079	-	Cib2|2810434I23Rik|AI449053|-|9|9 A5,3|protein-coding	159.74	101.031	108.894	80.5502	85.0545	85.6926	69.915	48.7046	-0.350134	0.90252	-0.440273	0.760994	0.0901392	0.999925	0.916535	0.0247433	0.566401	0.326899	0.476262	0.52052	92.4477	122.397	93.3617	89.4043	64.6274	Cib2
NM_030224	chr11	82892145	82900737	+	Fndc8|4930466G16Rik|-|11|11 C|protein-coding	10.4503	5.36446	2.47485	1.11875	4.18301	3.33867	5.69075	7.55762	-0.806974	0.980631	-0.966487	0.972521	0.159512	0.999925	0.912713	1	0.105739	1	-0.0537732	1	5.0223	7.31666	4.35157	4.0828	4.33819	Fndc8
NR_030704	chr4	117155771	117155848	-	Snord55|-|-|4 D1|4|snoRNA	13.4361	7.15262	19.7988	7.83127	13.9434	13.3547	8.12965	6.71788	-0.409718	0.984986	-0.0148624	0.998572	-0.394856	0.999925	0.912204	1	0.502486	1	0.897342	1	11.2956	13.6897	10.2537	13.9642	7.27458	Snord55
NR_002874	chr15	56689944	56694460	+	Has2os|EG594843|Has2as|Hasnt|-|15 D1|15|ncRNA	66.4341	58.115	44.5474	33.5626	64.1395	55.6445	26.8278	35.2689	-0.196448	0.984986	-0.900299	0.367514	0.703851	0.999925	0.911519	0.143528	0.715071	1	0.0112203	0.995727	48.0675	65.2868	56.8798	35.6876	34.4157	Has2os
NM_030004	chr14	57275034	57398483	-	Cryl1|1110025H08Rik|A230106J09Rik|C85932|gul3dh|-|14 C3|14 30,1 cM|protein-coding	63.4483	58.115	48.2597	43.6314	90.6319	44.5156	49.5908	37.7881	-0.565063	0.808327	-0.638489	0.663022	0.0734263	0.999925	0.909069	0.119119	0.344006	1	0.27058	0.874417	54.4976	77.0401	51.3153	48.9253	40.7097	Cryl1
NM_001285895	chr4	109218413	109254577	+	Calr4|4933403L16Rik|AU017583|-|4|4 C7|protein-coding	17.1684	25.9282	32.1731	4.47501	16.732	22.2578	25.2019	13.4358	0.507628	0.96765	0.748977	0.898647	-0.241348	0.999925	0.908777	0.504939	1.41641	1	1.65775	1	19.6715	16.9502	24.093	28.6875	8.95539	Calr4
NM_001177628	chr1	131962915	131982972	+	Slc45a3|2210413P12Rik|AU023994|AU043764|IPCA-6|PRST|Pcanap6|-|1|1 E4|protein-coding	23.14	15.1993	6.18714	10.0688	4.18301	1.11289	17.0723	3.35894	-0.842389	0.96765	0.507362	0.987322	-1.34975	0.999925	0.907467	1	0.0650777	1	1.41483	1	10.0403	13.6615	8.1561	11.6297	6.71386	Slc45a3
NM_001044740	chr8	40862367	40922070	+	Slc7a2|20,5|AI158848|Atrc2|CAT-2|Cat2|Tea|-|8 A4|8 23,89 cM|protein-coding	14.929	15.1993	6.18714	3.35626	2.78867	1.11289	2.43889	3.35894	-0.281802	0.989631	-0.84077	0.975461	0.558968	0.999925	0.906487	1	0.624685	1	0.0657172	1	6.17139	8.85884	8.1561	4.31302	3.3576	Slc7a2
NM_023118	chr15	6386748	6440709	+	Dab2|5730435J12Rik|AA960054|AI957090|D15Wsu122e|D630005B22Rik|Doc-2|Doc2|p96|-|15 A1|15 2,15 cM|protein-coding	7669.03	5281.32	5527.59	4306.08	7532.21	4985.75	4903.8	3819.96	-0.565964	1.66238e-24	-0.545236	6.06158e-23	-0.0207278	0.999925	0.905343	5.50655e-64	0.339379	1.45786e-08	0.360107	1.42949e-09	5503.22	7600.62	5133.53	5215.7	4063.02	Dab2
NM_172507	chr9	83548338	83600291	+	Sh3bgrl2|A930014C21Rik|AA408038|B930089I21|-|9|9 E2|protein-coding	31.3509	42.9157	27.2234	14.5438	40.4358	14.4676	15.4463	22.6729	-0.37854	0.980631	-0.799163	0.845786	0.420623	0.999925	0.904955	0.419041	0.526415	1	0.105792	1	26.132	35.8933	28.6916	21.3349	18.6083	Sh3bgrl2
NR_045997	chr3	88171560	88177785	-	1700113A16Rik|2210408E11Rik|AA408983|-|3|3 F1|ncRNA	58.2231	50.9624	69.2959	43.6314	76.6885	61.209	60.1594	28.551	-0.256483	0.975455	-0.0514312	0.995874	-0.205052	0.999925	0.904497	0.129659	0.648014	1	0.853066	0.259748	56.0901	67.4558	56.0857	64.7277	36.0912	1700113A16Rik
NM_009213	chr10	41487172	41490340	-	Smpd2|AW108287|nSMase|nSMase1|-|10|10 B2|protein-coding	494.897	344.22	315.544	316.607	503.355	378.383	334.128	220.85	-0.465315	0.158961	-0.614004	0.0123737	0.148689	0.999925	0.903502	5.35893e-06	0.438187	0.111336	0.289498	0.464642	363.498	499.126	361.301	324.836	268.729	Smpd2
NM_009894	chr14	55754055	55758424	-	Cideb|1110030C18Rik|AI790179|CIDE-B|-|14|14 C3|protein-coding	44.0406	45.5979	38.3602	17.9	40.4358	35.6125	35.7704	26.8715	-0.0569736	0.995073	-0.194036	0.987792	0.137063	0.999925	0.902913	0.251603	0.84594	1	0.708877	0.566454	35.5736	42.2382	40.6052	37.0653	22.3858	Cideb
NM_009073	chr19	8927382	8929356	-	Rom1|M101156|Rgsc1156|Rom-1|Rosp1|Tspan23|-|19 A|19 6,03 cM|protein-coding	126.897	82.2551	133.642	62.6501	108.758	61.209	138.204	62.9801	-0.717139	0.270993	0.212598	0.971546	-0.929737	0.149775	0.902646	0.0208427	0.185507	0.830158	1.11524	0.00458628	97.0744	117.827	71.732	135.923	62.8151	Rom1
NR_029747	chr4	88910557	88910662	-	Mir31|Mirn31|miR-31|mmu-mir-31|-|4|4 C4|ncRNA	11.9432	3.57631	9.89942	5.59376	4.18301	10.016	11.3815	3.35894	-0.272618	0.989631	0.384897	0.989972	-0.657515	0.999925	0.898882	1	0.626265	1	1.28378	1	7.49402	8.06311	6.79616	10.6405	4.47635	Mir31
NM_027196	chr19	4231893	4233634	+	Pold4|2410012M21Rik|AI463381|AW060307|Polds|p12|-|19|19 A|protein-coding	1164.46	876.196	1080.27	606.364	985.796	763.443	897.513	544.988	-0.390954	0.00505797	-0.123337	0.854982	-0.267617	0.461121	0.89819	7.19047e-17	0.507235	3.49948e-05	0.774852	3.51373e-12	864.88	1075.13	819.819	988.894	575.676	Pold4
NM_013821	chr3	98805504	98814443	-	Hsd3b6|D19210|-|3|3 F2,2|protein-coding	156.008	100.137	141.067	77.1939	89.2375	71.225	87.8002	52.9033	-0.500528	0.654522	-0.096982	0.99108	-0.403546	0.999925	0.89807	0.0193952	0.397542	0.541551	0.801088	0.0856046	96.9464	122.623	85.6808	114.433	65.0486	Hsd3b6
NM_053134	chr18	37400855	37403909	+	Pcdhb9|Pcdhb4C|PcdhbI|-|18|18 B3|protein-coding	14.1826	8.0467	4.94971	10.0688	19.5207	13.3547	21.1371	7.55762	-0.687995	0.965121	-0.472251	0.984432	-0.215743	0.999925	0.896566	1	0.208571	1	0.424315	1	12.3522	16.8516	10.7007	13.0434	8.8132	Pcdhb9
NR_033552	chr18	5491501	5592437	-	Gm10125|Zeb1os|-|18 A1|18|ncRNA	13.4361	6.25854	9.89942	4.47501	6.97168	4.45156	5.69075	5.87815	-0.916373	0.957559	-0.401954	0.987792	-0.514419	0.999925	0.895491	1	-0.0208815	1	0.493537	1	7.13265	10.2039	5.35505	7.79509	5.17658	Gm10125
NM_173347	chr3	95253674	95282076	-	Prune1|9230112O05Rik|C130058A12|DRES-17|HTCD37|PRUNEM1|Prune|Prune-M1|-|3|3 F2,1|protein-coding	813.631	707.215	716.47	440.789	651.155	673.299	509.729	349.33	-0.0778085	0.980631	-0.268143	0.391604	0.190334	0.999925	0.892198	4.61964e-10	0.81439	3.78693e-08	0.624056	0.000110006	607.702	732.393	690.257	613.1	395.059	Prune1
NM_013807	chr4	117128655	117133963	-	Plk3|Cnk|Fnk|PLK-3|PRK|-|4|4 D1|protein-coding	629.258	417.534	419.488	383.732	662.31	408.431	406.482	315.74	-0.642505	0.000393705	-0.641594	0.000255669	-0.000910033	0.999925	0.888199	1.17737e-08	0.245695	0.37347	0.246605	0.424449	455.372	645.784	412.982	412.985	349.736	Plk3
NM_001359083	chr16	23468361	23520815	-	Masp1|AW048060|CCPII|Crarf|Masp1/3|-|16|16 B1|protein-coding	2571.52	2397.02	2083.83	1432	3338.04	2545.18	2487.67	1748.33	-0.243135	0.0422827	-0.363158	7.89807e-05	0.120023	0.999925	0.887256	1.9444e-29	0.644121	4.40762e-15	0.524098	8.92965e-10	2325.45	2954.78	2471.1	2285.75	1590.17	Masp1
NM_029662	chr4	122946851	122961188	-	Mfsd2a|1700018O18Rik|Mfsd2|NLS1|-|4|4 D2,2|protein-coding	225.428	241.401	188.089	92.8565	210.545	220.352	199.176	143.595	0.0796361	0.984986	-0.17995	0.963592	0.259586	0.999925	0.886784	0.00183196	0.966421	0.000807276	0.706835	0.0416675	190.18	217.986	230.877	193.633	118.226	Mfsd2a
NM_133941	chr7	133720935	133776803	-	Dhx32|3110079L04Rik|4732469F02Rik|AA408140|Ddx32|muDDX32|-|7|7 F3|protein-coding	1184.62	860.997	1210.2	601.889	1169.85	915.909	1030.03	671.788	-0.407291	0.00842365	-0.0762099	0.974999	-0.331081	0.192983	0.8836	4.63446e-14	0.476309	0.000510854	0.80739	2.34513e-11	955.66	1177.23	888.453	1120.12	636.839	Dhx32
NM_001114637	chr2	120027483	120032604	+	Jmjd7|-|-|2 E5|2|protein-coding	26.1258	13.4112	16.0866	14.5438	25.0981	20.032	17.0723	13.4358	-0.637844	0.93724	-0.636802	0.935484	-0.00104184	0.999925	0.883291	0.468819	0.245448	1	0.24649	1	18.2257	25.6119	16.7216	16.5794	13.9898	Jmjd7
NM_001013814	chr9	108296922	108301597	+	Amt|EG434437|-|9|9 F1|protein-coding	28.3651	33.0809	16.0866	16.7813	40.4358	15.5805	29.2667	20.1536	-0.443964	0.96765	-0.579081	0.943315	0.135117	0.999925	0.879477	0.424561	0.435514	1	0.300396	1	24.9688	34.4004	24.3307	22.6766	18.4675	Amt
NM_007606	chr3	14863538	14872373	+	Car3|BB219044|Ca3|Car-3|-|3 A1|3 3,22 cM|protein-coding	14.929	18.7756	14.8491	5.59376	22.3094	12.2418	9.75558	14.2755	-0.217927	0.989631	-0.583231	0.972147	0.365304	0.999925	0.879009	0.585697	0.661083	1	0.295778	1	14.0912	18.6192	15.5087	12.3024	9.93463	Car3
NM_007644	chr5	92441311	92505657	-	Scarb2|9330185J12Rik|Cd36l2|LGP85|LIMP II|LIMP-2|MLGP85|-|5|5 E2|protein-coding	2595.41	1994.69	1734.87	1376.07	2118	1917.51	1369.03	1188.23	-0.264072	0.0422172	-0.608009	1.69435e-11	0.343937	0.00649386	0.876854	1.84172e-24	0.612782	1.4397e-11	0.268845	0.0252396	1786.72	2356.7	1956.1	1551.95	1282.15	Scarb2
NR_033447	chr2	116074548	116076096	-	2810405F15Rik|-|-|2|2 E5|ncRNA	19.4077	11.623	8.66199	15.6625	9.76036	5.56445	9.75558	2.51921	-0.77077	0.965121	-0.471183	0.986138	-0.299587	0.999925	0.876061	1	0.105291	1	0.404878	1	10.3694	14.584	8.59373	9.20878	9.09087	2810405F15Rik
NM_001164289	chr14	59380833	59393512	-	Phf11c|EG628705|Gm6907|Phf11|-|14|14 C3|protein-coding	29.858	12.5171	23.5111	25.7313	33.4641	25.5965	27.6408	9.23709	-0.743858	0.902999	-0.299487	0.987792	-0.444372	0.999925	0.875873	0.467223	0.132014	1	0.576386	1	23.4445	31.661	19.0568	25.576	17.4842	Phf11c
NM_172471	chr2	10153543	10256529	+	Itih5|4631408O11Rik|5430408M01Rik|E130106B02|-|2|2 A1|protein-coding	16.4219	5.36446	9.89942	16.7813	13.9434	2.22578	4.87779	3.35894	-2.13175	0.459644	-1.13999	0.875107	-0.991757	0.999925	0.875066	1	-1.25669	1	-0.264929	1	9.10912	15.1826	3.79512	7.3886	10.0701	Itih5
NM_001078649	chr19	4125960	4132307	+	Tmem134|2410001H17Rik|AI463452|-|19|19 A|protein-coding	2833.53	2235.19	1815.31	1489.06	2416.39	1855.19	1916.16	1373.81	-0.3615	0.00115292	-0.484613	6.4207e-07	0.123113	0.999925	0.87403	4.40566e-23	0.51253	1.12373e-07	0.389417	0.000229721	1991.83	2624.96	2045.19	1865.73	1431.43	Tmem134
NR_015526	chr10	33987216	33995055	-	A830082N09Rik|Gm17567|-|10 18,85 cM|10 B1|ncRNA	54.4909	27.7164	38.3602	34.6813	69.7168	53.4187	41.4612	32.7497	-0.646733	0.784342	-0.633247	0.761603	-0.0134858	0.999925	0.871506	0.200905	0.224773	1	0.238259	0.912518	44.0744	62.1039	40.5676	39.9107	33.7155	A830082N09Rik
NM_001033208	chr9	71504347	71592360	-	Myzap|AA407270|AV006038|Gcom1|Gm640|Grinl1a7|Myozap|-|9|9 D|protein-coding	19.4077	11.623	4.94971	4.47501	8.36602	6.67734	17.0723	11.7563	-0.639665	0.973504	-0.432541	0.987792	-0.207123	0.999925	0.87131	1	0.231646	1	0.438769	1	10.5409	13.8869	9.15017	11.011	8.11565	Myzap
NM_001166213	chr8	71597646	71608149	+	Fam129c|Bcnp1|-|8|8 B3,3|protein-coding	64.9412	65.2677	53.2094	34.6813	68.3225	52.3058	52.8427	37.7881	-0.174882	0.984986	-0.325173	0.951877	0.15029	0.999925	0.870791	0.133402	0.695908	1	0.545618	0.592697	53.6698	66.6318	58.7868	53.026	36.2347	Fam129c
NM_001081166	chr15	84785376	84856129	-	Phf21b|A730032D07Rik|-|15|15 E2|protein-coding	18.6613	21.4579	19.7988	11.1875	23.7037	18.9191	15.4463	11.7563	-0.0553284	0.996547	-0.263433	0.987792	0.208104	0.999925	0.869144	0.504045	0.813816	1	0.605712	1	17.6164	21.1825	20.1885	17.6226	11.4719	Phf21b
NM_010101	chr13	51408618	51422797	+	S1pr3|AI132464|Edg3|Lpb3|S1p3|-|13|13 A5|protein-coding	1880.31	1822.13	1738.59	958.771	1687.15	1648.19	1647.88	995.086	-0.041165	0.984986	-0.0760969	0.945279	0.0349318	0.999925	0.865512	2.03832e-23	0.824347	5.78401e-21	0.789415	4.79242e-19	1547.26	1783.73	1735.16	1693.23	976.929	S1pr3
NM_001305262	chr2	122303549	122313730	-	Duoxa1|BC019755|Nip|Nip1|-|2|2 E5|protein-coding	23.8864	8.94077	16.0866	8.95002	6.97168	11.1289	15.4463	7.55762	-0.56688	0.97306	0.0869378	0.995915	-0.653817	0.999925	0.862699	1	0.295819	1	0.949637	1	12.371	15.429	10.0348	15.7664	8.25382	Duoxa1
NM_001081446	chr7	118855775	118972652	+	Iqck|A230094G09Rik|-|7|7 F2|protein-coding	241.103	241.401	173.24	137.607	244.009	195.869	130.887	128.479	-0.150124	0.968171	-0.683819	0.0378202	0.533695	0.675168	0.860902	0.00100553	0.710778	0.016574	0.177084	0.830967	186.574	242.556	218.635	152.064	133.043	Iqck
NM_178210	chr13	21735034	21735456	+	Hist1h4j|-|-|13|13 A3,1|protein-coding	6.71805	8.0467	17.324	6.71252	6.97168	11.1289	4.87779	1.67947	0.557514	0.983916	0.537892	0.986138	0.0196211	0.999925	0.860749	1	1.41826	1	1.39864	1	7.93239	6.84487	9.5878	11.1009	4.19599	Hist1h4j
NR_034050	chr4	132309953	132310069	+	Snora44|MBI-64|-|4 D2,3|4|snoRNA	14.1826	6.25854	2.47485	5.59376	8.36602	10.016	5.69075	7.55762	-0.568302	0.980631	-1.53743	0.771499	0.969124	0.999925	0.858392	1	0.29009	1	-0.679034	1	7.51752	11.2743	8.13728	4.0828	6.57569	Snora44
NM_001357377	chr1	9547948	9577970	+	Adhfe1|6330565B14Rik|AI043035|Adh8|HOT|-|1|1 A2|protein-coding	32.8438	16.0934	14.8491	5.59376	11.1547	4.45156	8.12965	14.2755	-1.11234	0.86839	-0.887384	0.923706	-0.224951	0.999925	0.854802	0.633364	-0.257534	1	-0.0325824	1	13.4239	21.9993	10.2725	11.4894	9.93463	Adhfe1
NM_177320	chr11	68432125	68497846	+	Pik3r5|AV230647|F730038I15Rik|Foap2|p101|-|11|11 B3|protein-coding	2515.54	2245.92	2935.18	1354.81	2343.88	2213.54	2457.59	1329.3	-0.123406	0.700427	0.145608	0.459403	-0.269014	0.0423591	0.853895	5.59079e-27	0.730489	2.15527e-19	0.999503	4.7269e-37	2174.47	2429.71	2229.73	2696.38	1342.06	Pik3r5
NR_151607	chr4	89099867	89128226	-	Gm12602|-|-|4 C4|4 42,14 cM|ncRNA	41.8012	22.3519	39.5977	15.6625	33.4641	28.9351	27.6408	26.0318	-0.573236	0.931352	-0.186106	0.990415	-0.38713	0.999925	0.853726	0.364743	0.28049	1	0.66762	0.665259	29.4356	37.6327	25.6435	33.6192	20.8472	Gm12602
NM_145130	chr6	124663104	124704716	+	Lpcat3|C3f|Grcc3f|Lpcat|Lpeat|Lplat5|Lpsat|Mboat5|Moact5|Oact5|PTG|-|6 F2|6 59,17 cM|protein-coding	3022.38	2636.63	2335.03	1666.94	2781.7	2344.86	1982.01	1541.75	-0.220423	0.0341901	-0.430254	1.21507e-08	0.209831	0.163013	0.853051	2.24997e-34	0.632628	1.86525e-18	0.422797	5.6863e-08	2288.91	2902.04	2490.75	2158.52	1604.35	Lpcat3
NM_001045524	chr9	8076633	8134294	-	Cep126|mKIAA1377|-|9|9 A1|protein-coding	64.1947	70.6321	69.2959	41.3938	96.2092	63.4348	50.4038	46.1854	-0.23581	0.979955	-0.412997	0.903973	0.177187	0.999925	0.851279	0.132977	0.615469	0.422719	0.438282	0.705688	62.7187	80.202	67.0334	59.8499	43.7896	Cep126
NR_045598	chr6	145250552	145251856	+	Gm15706|-|-|6 G3|6|ncRNA	24.6329	21.4579	19.7988	13.425	18.1264	12.2418	8.94261	10.0768	-0.365923	0.983916	-0.637266	0.946901	0.271343	0.999925	0.848396	0.538479	0.482473	1	0.21113	1	16.0878	21.3796	16.8498	14.3707	11.7509	Gm15706
NM_008587	chr2	128698915	128803007	+	Mertk|Eyk|Mer|Nyk|nmf12|-|2|2 F1|protein-coding	993.526	745.661	634.8	554.901	985.796	762.33	620.292	544.988	-0.392948	0.00984045	-0.658028	7.31098e-08	0.26508	0.699549	0.848101	1.62788e-13	0.455153	0.000777008	0.190073	0.41793	730.287	989.661	753.995	627.546	549.945	Mertk
NM_146042	chr13	47122720	47247991	+	Rnf144b|BC025007|E130105P19Rik|Ibrdc2|Pir2|-|13|13 A5|protein-coding	8.21096	3.57631	1.23743	5.59376	11.1547	2.22578	4.06482	5.03841	-1.68145	0.845057	-1.83681	0.769438	0.155357	0.999925	0.847092	1	-0.834357	1	-0.989714	1	5.13777	9.68282	2.90105	2.65113	5.31609	Rnf144b
NM_145077	chr9	108986163	108987164	+	Ucn2|Ucn II|Ucn-2|ucn-II|-|9|9 F2|protein-coding	2.23935	0	3.71228	0	0	12.2418	3.25186	4.19868	0.55532	0.991693	1.01993	0.99108	-0.464612	0.999925	0.846819	1	1.40214	1	1.86675	1	3.2055	1.11968	6.1209	3.48207	2.09934	Ucn2
NM_177034	chr19	23758876	23949597	+	Apba1|6430513E09Rik|Lin-10|Mint|Mint1|Urop11|X11|X11alpha|-|19|19 B|protein-coding	14.1826	23.246	6.18714	10.0688	8.36602	5.56445	7.31668	3.35894	0.2127	0.989631	-0.567448	0.984432	0.780149	0.999925	0.844747	1	1.05745	1	0.277298	1	9.78632	11.2743	14.4052	6.75191	6.71386	Apba1
NM_021362	chr4	65124174	65357509	+	Pappa|8430414N03Rik|IGFBP-4ase|PAG1|PAPP-A|-|4 C1|4 34,14 cM|protein-coding	30.6045	26.8223	42.0725	21.2563	23.7037	22.2578	24.3889	10.0768	-0.133872	0.989631	0.26422	0.987792	-0.398092	0.999925	0.84408	0.423434	0.710208	1	1.1083	1	25.1479	27.1541	24.5401	33.2307	15.6666	Pappa
NM_172740	chr7	29859979	29877302	+	Zfp420|B230119D13|B230312I18Rik|mszf59-1|mszf70|-|7|7 B1|protein-coding	72.4057	56.3269	58.1591	35.8001	90.6319	55.6445	52.8427	54.5828	-0.526313	0.813748	-0.548203	0.74852	0.0218901	0.999925	0.843888	0.12747	0.317574	1	0.295684	0.841009	59.5492	81.5188	55.9857	55.5009	45.1914	Zfp420
NM_145434	chr11	98767932	98775377	-	Nr1d1|A530070C09Rik|R75201|-|11|11 D|protein-coding	961.428	748.343	608.814	498.964	1022.05	872.506	808.9	614.686	-0.300274	0.163185	-0.496239	0.000516937	0.195965	0.999925	0.843698	6.22578e-12	0.543424	8.03696e-05	0.34746	0.0443063	766.961	991.738	810.424	708.857	556.825	Nr1d1
NM_009769	chr14	99298691	99313409	+	Klf5|4930520J07Rik|Bteb2|CKLF|IKLF|-|14|14 E2,2|protein-coding	203.781	114.442	180.664	112.994	192.418	119.079	179.665	108.326	-0.765675	0.0347592	-0.138243	0.980595	-0.627432	0.446276	0.842842	0.00315492	0.0771673	0.922397	0.704599	0.0395956	151.421	198.1	116.761	180.165	110.66	Klf5
NM_172418	chr7	45639977	45645768	+	Mamstr|2810022D01Rik|5430432N15Rik|AW743872|Mastr|-|7|7 B3|protein-coding	11.1968	9.83485	6.18714	11.1875	13.9434	7.79023	12.1945	3.35894	-0.508111	0.983916	-0.397999	0.987792	-0.110112	0.999925	0.840815	1	0.332704	1	0.442817	1	9.46166	12.5701	8.81254	9.1908	7.27323	Mamstr
NR_026688	chr5	135012122	135013157	-	Abhd11os|2010001M06Rik|AI462243|Wbscr26|Wnscr26|-|5|5 G2|ncRNA	11.1968	11.623	4.94971	3.35626	6.97168	3.33867	12.1945	6.71788	-0.285936	0.989631	-0.0639171	0.997389	-0.222019	0.999925	0.839138	1	0.553201	1	0.775221	1	7.54355	9.08422	7.48084	8.57209	5.03707	Abhd11os
NM_028133	chr12	54178981	54203874	-	Egln3|2610021G09Rik|AI505553|AI648162|Hif-p4h-3|Phd3|SM-20|-|12|12 C1|protein-coding	273.201	188.65	205.413	155.507	315.12	176.95	202.428	172.146	-0.677001	0.0248425	-0.524482	0.132891	-0.152519	0.999925	0.837535	0.000403241	0.160534	0.765016	0.313053	0.506674	211.177	294.16	182.8	203.921	163.826	Egln3
NM_001081212	chr8	10986964	11008430	-	Irs2|Irs-2|-|8 A1,1|8 5,35 cM|protein-coding	1274.94	1064.85	821.652	778.652	1280	1020.52	790.202	654.994	-0.291515	0.0900337	-0.661955	4.17849e-09	0.37044	0.0368964	0.837063	4.84304e-15	0.545548	3.48242e-06	0.175108	0.426928	960.725	1277.47	1042.68	805.927	716.823	Irs2
NM_025359	chr12	36014555	36042478	-	Tspan13|1100001I23Rik|NET-6|Tm4sf13|-|12|12 A3|protein-coding	9.70386	0	8.66199	2.23751	5.57735	2.22578	6.50372	7.55762	-3.09346	0.515709	-0.0917866	0.996859	-3.00168	0.999925	0.833708	1	-2.25976	1	0.741921	1	5.30848	7.6406	1.11289	7.58285	4.89756	Tspan13
NR_039594	chrX	74023528	74023598	-	Mir5132|mir-5132|mmu-mir-5132|mu-mir-5132|-|X A7,3|X 37,63 cM|ncRNA	9.70386	6.25854	2.47485	4.47501	6.97168	7.79023	3.25186	5.03841	-0.276452	0.989631	-1.55359	0.840361	1.27714	0.999925	0.832061	1	0.555609	1	-0.721529	1	5.74556	8.33777	7.02439	2.86336	4.75671	Mir5132
NM_001310772	chr5	143890741	143895067	-	Ankrd61|4921520G13Rik|-|5|5 G2|protein-coding	3.73225	8.94077	0	3.35626	5.57735	3.33867	15.4463	1.67947	0.54527	0.984986	0.605084	0.987792	-0.0598132	0.999925	0.830991	1	1.37626	1	1.43608	1	5.25889	4.6548	6.13972	7.72316	2.51786	Ankrd61
NM_029352	chrX	73639441	73643514	+	Dusp9|Dusp4|Mpk4|Pyst3|-|X|X A7,3|protein-coding	82.856	52.7506	60.6339	41.3938	80.8715	52.3058	53.6557	50.3841	-0.641306	0.637556	-0.525292	0.761886	-0.116014	0.999925	0.830923	0.122483	0.189617	1	0.305631	0.827313	59.3564	81.8638	52.5282	57.1448	45.889	Dusp9
NM_015783	chr4	156199424	156200818	-	Isg15|G1p2|IGI15|IP17|Irfp|UCRP|-|4 E2|4|protein-coding	11.1968	10.7289	7.42456	8.95002	11.1547	6.67734	5.69075	4.19868	-0.386937	0.984986	-0.773867	0.963592	0.38693	0.999925	0.829595	1	0.442658	1	0.0557283	1	8.25272	11.1757	8.70314	6.55766	6.57435	Isg15
NM_172142	chr7	30423275	30428746	+	Nfkbid|I-kappa-B-delta|IkappaBNS|ikB-delta|-|7|7 B1|protein-coding	6.71805	4.47039	12.3743	5.59376	11.1547	7.79023	13.8204	4.19868	-0.536655	0.98319	0.589047	0.979225	-1.1257	0.999925	0.828776	1	0.292121	1	1.41782	1	8.26506	8.93637	6.13031	13.0973	4.89622	Nfkbid
NM_001243051	chr11	101009452	101063717	+	Atp6v0a1|AA959968|ATP6a1|Atp6n1|Atp6n1a|Atpv0a1|Vpp-1|Vpp1|-|11 D|11 64,04 cM|protein-coding	2472.24	2080.52	2276.87	1366	1733.16	1542.47	1699.91	1001.8	-0.212243	0.0979458	-0.0762199	0.916562	-0.136024	0.999925	0.826466	1.27596e-26	0.614222	2.65563e-14	0.750246	1.39024e-21	1771.62	2102.7	1811.49	1988.39	1183.9	Atp6v0a1
NM_023627	chr8	70594481	70597290	+	Isyna1|1300017C10Rik|AU018670|-|8|8 B3,3|protein-coding	20.1542	10.7289	9.89942	11.1875	23.7037	16.6934	33.3315	14.2755	-0.733451	0.933102	-0.152454	0.993869	-0.580997	0.999925	0.825809	0.552064	0.0923576	1	0.673355	1	17.4968	21.9289	13.7111	21.6155	12.7315	Isyna1
NM_138310	chr7	126585008	126589092	+	Apobr|Apob-48r|Apob48r|-|7|7 F3|protein-coding	290.369	165.404	159.628	129.775	246.798	184.74	189.421	177.184	-0.635957	0.102791	-0.639373	0.075854	0.00341618	0.999925	0.825402	0.00240112	0.189446	0.74411	0.186029	0.826261	192.915	268.583	175.072	174.524	153.48	Apobr
NM_178118	chr9	50662753	50727984	-	Dixdc1|4930563F16Rik|BC048182|Ccd1|Ccd1Aalpha1L|Ccd1Abeta1L|Ccd1BalphaL|Ccd1BbetaL|Ccd1CL|mKIAA1735|-|9|9 A5,3|protein-coding	1417.51	1368.83	1330.23	853.608	1363.66	1234.2	1048.72	718.813	-0.0946361	0.93724	-0.232376	0.202889	0.13774	0.999925	0.824926	6.62968e-16	0.73029	3.57711e-12	0.59255	7.65278e-08	1166.95	1390.59	1301.51	1189.48	786.211	Dixdc1
NM_207301	chr16	96145419	96157852	+	Wrb|5530402J05Rik|C030018G21Rik|Chd5|-|16|16 C4|protein-coding	1353.31	966.498	937.97	785.364	1174.03	872.506	862.555	649.115	-0.458355	0.00017413	-0.486005	2.86612e-05	0.0276497	0.999925	0.821034	1.8563e-15	0.362678	0.00483234	0.335029	0.0147311	950.169	1263.67	919.502	900.263	717.24	Wrb
NM_177470	chr18	74779212	74806207	+	Acaa2|0610011L04Rik|AI255831|AI265397|D18Ertd240e|-|18 E2|18 50,76 cM|protein-coding	2496.88	2549.91	2333.79	1398.44	2434.51	2230.23	2063.3	1388.92	-0.0446894	0.980631	-0.1671	0.280586	0.122411	0.999925	0.81923	2.61279e-26	0.774541	3.25126e-23	0.65213	3.71588e-16	2112	2465.69	2390.07	2198.55	1393.68	Acaa2
NM_009622	chr11	7063489	7178505	+	Adcy1|AC1|D11Bwg1392e|I-AC|brl|mKIAA4070|-|11 A1|11 4,72 cM|protein-coding	11.9432	7.15262	1.23743	10.0688	4.18301	2.22578	4.06482	0.839735	-0.802964	0.980631	-1.07384	0.963623	0.270874	0.999925	0.818377	1	0.0154137	1	-0.25546	1	5.21442	8.06311	4.6892	2.65113	5.45425	Adcy1
NM_026951	chr8	3458817	3467648	-	Pex11g|1810022F11Rik|1810049N02Rik|Pex11c|Pex11gamma|-|8|8 A1,1|protein-coding	44.787	26.8223	13.6117	14.5438	25.0981	12.2418	22.763	24.3523	-0.846536	0.855618	-0.907064	0.787314	0.060528	0.999925	0.818231	0.504939	-0.0283044	1	-0.0888324	1	23.0275	34.9425	19.5321	18.1874	19.4481	Pex11g
NM_008132	chr1	88499871	88510066	-	Glrp1|GRP-1|-|1|1 D|protein-coding	3.73225	12.5171	7.42456	4.47501	16.732	5.56445	14.6334	5.87815	0.134439	0.99462	0.243272	0.99117	-0.108833	0.999925	0.816613	1	0.951052	1	1.05988	1	8.86961	10.2321	9.04077	11.029	5.17658	Glrp1
NM_007569	chr10	96617001	96622811	+	Btg1|AI426953|AW546738|-|10|10 C3|protein-coding	5020.63	4073.42	3631.85	2907.64	4523.23	3841.7	3719.31	2529.28	-0.270034	0.00104176	-0.372739	1.84282e-07	0.102705	0.999925	0.814734	2.08825e-36	0.5447	7.68195e-16	0.441995	2.97159e-10	3780.88	4771.93	3957.56	3675.58	2718.46	Btg1
NM_013562	chr12	40203129	40223189	-	Ifrd1|Ifnl|PC4|Tis7|-|12 B1|12 18,06 cM|protein-coding	3467.26	2801.14	3448.71	1805.67	2969.94	2785.56	2716.11	1840.7	-0.200437	0.725493	-0.0666614	0.984432	-0.133776	0.999925	0.81408	4.22708e-09	0.613643	4.67848e-05	0.747419	2.39802e-07	2729.39	3218.6	2793.35	3082.41	1823.18	Ifrd1
NM_001178038	chr1	162916551	162937225	-	Fmo6|-|-|1|1 H2,1|protein-coding	3.73225	18.7756	11.1368	6.71252	6.97168	6.67734	6.50372	0.839735	1.06972	0.93724	0.631214	0.984432	0.438502	0.999925	0.810597	1	1.88031	1	1.44181	1	7.66871	5.35197	12.7265	8.82028	3.77613	Fmo6
NM_001101486	chr6	29281141	29290676	+	Fam71f2|AI507611|GARI|-|6|6 A3,3|protein-coding	4.4787	2.68223	2.47485	3.35626	4.18301	16.6934	4.87779	1.67947	0.886124	0.970321	-0.353681	0.99117	1.2398	0.999925	0.808932	1	1.69506	1	0.455251	1	5.05321	4.33086	9.68779	3.67632	2.51786	Fam71f2
NR_029738	chr11	86584067	86584158	-	Mir21a|Mir21|Mirn21|mmu-mir-21|mmu-mir-21a|-|11|11 C|ncRNA	10.4503	13.4112	11.1368	5.59376	6.97168	4.45156	9.75558	4.19868	-0.0269889	0.999286	0.314227	0.991087	-0.341215	0.999925	0.80855	1	0.781561	1	1.12278	1	8.2462	8.71099	8.93136	10.4462	4.89622	Mir21a
NM_009936	chr2	180598222	180622185	+	Col9a3|AV006866|-|2 H4|2 103,14 cM|protein-coding	5.22515	7.15262	2.47485	1.11875	0	3.33867	8.94261	1.67947	0.987141	0.980631	1.3088	0.960796	-0.321659	0.999925	0.808476	1	1.79562	1	2.11728	1	3.74152	2.61258	5.24565	5.70873	1.39911	Col9a3
NM_178892	chr3	65528447	65555518	+	Tiparp|ARTD14|AW558171|PARP7|-|3|3 E1|protein-coding	942.02	665.194	569.217	542.595	911.896	744.524	518.671	517.277	-0.397553	0.0248425	-0.773238	6.09605e-09	0.375685	0.157659	0.808439	2.74089e-10	0.410886	0.00968497	0.0352005	0.957609	676.424	926.958	704.859	543.944	529.936	Tiparp
NM_007428	chr8	124556587	124569707	-	Agt|AI265500|AngI|AngII|Aogen|Serpina8|-|8 E2|8 72,81 cM|protein-coding	126.15	123.383	137.354	92.8565	71.1112	104.612	55.2816	28.551	0.291998	0.963961	-0.0987367	0.99117	0.390735	0.999925	0.808116	0.125179	1.10011	0.0264735	0.709379	0.309175	92.4124	98.6306	113.997	96.318	60.7037	Agt
NM_001313985	chr11	78343495	78349164	+	Unc119|D11Bhm52|HRG4|MRG4|Rg4|Rtg4|Unc119h|-|11 B5|11 46,74 cM|protein-coding	250.807	157.358	141.067	171.169	338.824	196.982	169.097	162.069	-0.726438	0.0218361	-0.914791	0.000729564	0.188353	0.999925	0.807628	0.00154318	0.08119	0.906483	-0.107163	0.920316	198.421	294.816	177.17	155.082	166.619	Unc119
NM_001161367	chr17	43615335	43630299	-	Tdrd6|AB097085|Tdr2|-|17|17 B3|protein-coding	5.22515	9.83485	7.42456	7.83127	2.78867	0	5.69075	0	-0.424213	0.989631	1.07009	0.972521	-1.4943	0.999925	0.805519	1	0.381306	1	1.87561	1	4.84941	4.00691	4.91743	6.55766	3.91563	Tdrd6
NM_029419	chr15	77388217	77399110	-	Apol7a|9130022K13Rik|Apol3|-|15|15 D3|protein-coding	28.3651	11.623	2.47485	14.5438	19.5207	17.8062	15.4463	14.2755	-0.805581	0.933102	-1.54111	0.492121	0.735533	0.999925	0.801892	0.612917	-0.00368937	1	-0.739222	1	15.5069	23.9429	14.7146	8.96059	14.4096	Apol7a
NM_010462	chr15	102966796	102971897	+	Hoxc10|AI506621|Hox-3,6|-|15 F3|15 58,03 cM|protein-coding	11.9432	6.25854	3.71228	7.83127	27.8867	11.1289	8.94261	14.2755	-1.13766	0.829212	-1.63611	0.499495	0.498451	0.999925	0.801241	1	-0.336422	1	-0.834872	1	11.4974	19.915	8.69372	6.32745	11.0534	Hoxc10
NM_133962	chr8	3393008	3456600	+	Arhgef18|AI467246|D030053O22Rik|-|8|8 A1,1|protein-coding	1837.01	1517.25	1221.34	1002.4	1742.92	1461.23	1182.86	1050.51	-0.266342	0.039799	-0.576059	3.49584e-10	0.309717	0.0306246	0.801176	3.36521e-20	0.534834	1.09521e-08	0.225117	0.0961852	1376.94	1789.97	1489.24	1202.1	1026.46	Arhgef18
NM_001282443	chr15	75882934	75888723	-	Mroh6|Gm19570|-|15|15 D3|protein-coding	8.95741	3.57631	4.94971	1.11875	4.18301	2.22578	2.43889	5.87815	-1.17964	0.965121	-0.871889	0.979225	-0.307747	0.999925	0.800284	1	-0.379352	1	-0.0716053	1	4.166	6.57021	2.90105	3.6943	3.49845	Mroh6
NM_197988	chr8	120608602	120634382	-	1190005I06Rik|-|-|8|8 E1|protein-coding	28.3651	17.8815	16.0866	19.0188	29.2811	25.5965	11.3815	14.2755	-0.407172	0.975455	-1.08584	0.619949	0.67867	0.999925	0.79956	0.504696	0.392389	1	-0.286281	1	20.2358	28.8231	21.739	13.734	16.6471	1190005I06Rik
NR_075078	chr19	4099998	4113965	+	Pitpnm1|DRES9|Mpt-1|Nir-2|PITPnm 1|Pitpnm|R75447|Rd9|RdgB|RdgB1|-|19 A|19 3,81 cM|protein-coding	2801.43	2051.91	2106.1	1594.22	2656.21	2010.99	1972.25	1547.63	-0.426211	3.98387e-08	-0.421671	3.18288e-08	-0.00453914	0.999925	0.796472	8.48198e-30	0.370261	3.52376e-06	0.3748	3.37895e-06	2092.59	2728.82	2031.45	2039.18	1570.93	Pitpnm1
NM_001360421	chr7	4539765	4547541	-	Syt5|SytV|-|7|7 A1|protein-coding	14.1826	16.9875	7.42456	5.59376	15.3377	12.2418	13.0074	11.7563	0.013801	0.99973	-0.553615	0.97659	0.567416	0.999925	0.79627	1	0.810071	1	0.242655	1	12.0664	14.7601	14.6146	10.216	8.67503	Syt5
NM_001289767	chr5	77205106	77211205	-	Spink2|1700007F22Rik|AV038945|HUSI-II|-|5|5 C3,3|protein-coding	2.23935	11.623	4.94971	4.47501	8.36602	6.67734	4.06482	1.67947	0.820039	0.97283	-0.199403	0.995537	1.01944	0.999925	0.795674	1	1.61571	1	0.596271	1	5.50934	5.30269	9.15017	4.50727	3.07724	Spink2
NM_001159901	chr5	77086986	77095267	-	Hopx|1110018K11Rik|1200015P04Rik|2300002F06Rik|AI848177|AW490897|Cameo|Hdop|Hod|Hop|Ob1|Obl|Toto|-|5|5 C3,3|protein-coding	18.6613	10.7289	11.1368	10.0688	13.9434	20.032	15.4463	9.23709	-0.151461	0.990724	-0.3342	0.987792	0.182739	0.999925	0.795509	0.625204	0.644048	1	0.461309	1	13.6568	16.3023	15.3805	13.2916	9.65293	Hopx
NR_126479	chr2	117857291	118111202	-	Gm13986|C230060E24|-|2|2 E5|ncRNA	3.73225	8.94077	16.0866	3.35626	9.76036	4.45156	5.69075	4.19868	-0.0118401	0.99973	0.639258	0.984432	-0.651098	0.999925	0.792885	1	0.781045	1	1.43214	1	7.02715	6.7463	6.69617	10.8887	3.77747	Gm13986
NR_028282	chr15	80078503	80078579	-	Snord83b|MBII-10|-|15|15 E1|snoRNA	5.9716	11.623	3.71228	4.47501	4.18301	7.79023	4.06482	1.67947	0.933127	0.966173	-0.316166	0.99117	1.24929	0.999925	0.792384	1	1.72551	1	0.476218	1	5.43743	5.07731	9.70662	3.88855	3.07724	Snord83b
NR_037218	chr10	81271597	81271687	+	Mir3057|mir-3057|mmu-mir-3057|-|10 C1|10 39,72 cM|ncRNA	24.6329	17.8815	18.5614	12.3063	18.1264	15.5805	26.0149	12.596	-0.365369	0.981973	0.0603098	0.996454	-0.425679	0.999925	0.791967	0.551963	0.426598	1	0.852277	1	18.2125	21.3796	16.731	22.2881	12.4512	Mir3057
NR_040432	chr5	144277061	144280514	+	Gm15708|-|-|5 G2|5 83,27 cM|ncRNA	11.1968	11.623	2.47485	5.59376	16.732	16.6934	4.87779	10.9166	0.0229962	0.999286	-1.94603	0.435913	1.96903	0.999925	0.791674	1	0.814671	1	-1.15436	1	10.0135	13.9644	14.1582	3.67632	8.25516	Gm15708
NM_029796	chr17	56119678	56121946	-	Lrg1|1300008B03Rik|2310031E04Rik|Lrg|Lrhg|-|17 29,17 cM|17 D|protein-coding	11.1968	11.623	11.1368	11.1875	15.3377	7.79023	6.50372	5.03841	-0.484692	0.981973	-0.644374	0.974999	0.159682	0.999925	0.790269	1	0.305577	1	0.145895	1	9.97677	13.2672	9.70662	8.82028	8.11297	Lrg1
NM_017366	chr11	70010183	70015428	-	Acadvl|vlcad|-|11 B3|11 42,96 cM|protein-coding	1413.78	1280.32	929.308	721.595	1377.6	1187.45	978.809	896.837	-0.177902	0.661595	-0.55144	1.10328e-05	0.373538	0.0505061	0.787163	4.44427e-12	0.609261	5.08277e-07	0.235723	0.223028	1098.21	1395.69	1233.89	954.059	809.216	Acadvl
NM_019993	chr1	167349991	167368530	+	Aldh9a1|AA139417|Abaldh|ESTM40|TMABA-DH|Tmabadh|-|1|1 H2,3|protein-coding	1527.24	1514.57	1237.43	906.19	1666.23	1448.98	1177.99	940.504	-0.103434	0.894372	-0.401207	0.000246406	0.297773	0.0780805	0.785955	5.24948e-17	0.682521	1.52272e-12	0.384749	0.000690434	1302.39	1596.73	1481.78	1207.71	923.347	Aldh9a1
NR_015503	chr19	12585868	12596566	-	A330040F15Rik|-|-|19|19 A|ncRNA	14.1826	16.9875	22.2737	13.425	25.0981	13.3547	4.87779	10.0768	-0.414808	0.983916	-0.710276	0.949041	0.295468	0.999925	0.785222	0.644945	0.370413	1	0.0749457	1	15.0345	19.6403	15.1711	13.5757	11.7509	A330040F15Rik
NM_001043354	chr19	18930609	19111196	-	Rorb|Nr1f2|RZR-beta|RZRB|Rorbeta|hstp|-|19|19 B|protein-coding	10.4503	5.36446	4.94971	3.35626	8.36602	3.33867	4.87779	7.55762	-1.10922	0.939396	-0.950334	0.956659	-0.158887	0.999925	0.779655	1	-0.329566	1	-0.170679	1	6.0326	9.40816	4.35157	4.91375	5.45694	Rorb
NR_130997	chr6	125010176	125049853	-	4930557K07Rik|Gm43989|-|6|6 F2|ncRNA	9.70386	13.4112	6.18714	5.59376	5.57735	5.56445	8.94261	3.35894	0.277343	0.989631	0.0995932	0.996454	0.177749	0.999925	0.779262	1	1.0566	1	0.878855	1	7.29241	7.6406	9.48781	7.56487	4.47635	4930557K07Rik
NM_019456	chr2	22774327	22875653	+	Apbb1ip|9930118P07Rik|Prp48|-|2|2 A3|protein-coding	3429.94	3401.07	2390.71	1886.22	3927.85	3855.05	2990.08	2422.64	-0.0203532	0.985606	-0.456578	2.6877e-10	0.436225	1.10495e-08	0.778026	1.29034e-30	0.757673	8.4309e-29	0.321448	6.40365e-05	3037.94	3678.89	3628.06	2690.4	2154.43	Apbb1ip
NR_028382	chr6	83441755	83448322	+	B230319C09Rik|-|-|6|6 C3|ncRNA	13.4361	5.36446	1.23743	8.95002	6.97168	2.22578	9.75558	3.35894	-1.43166	0.902999	-0.695007	0.984432	-0.736654	0.999925	0.777881	1	-0.65378	1	0.0828742	1	6.4125	10.2039	3.79512	5.4965	6.15448	B230319C09Rik
NM_001243008	chr1	90766860	90843971	-	Col6a3|AI507288|Col6a-3|-|1 D|1 45,53 cM|protein-coding	4235.36	2895.02	2738.43	2240.86	4183.01	2866.81	2777.09	2675.4	-0.547782	1.80997e-12	-0.612316	7.38497e-16	0.0645342	0.999925	0.777375	3.11973e-26	0.229593	0.0197135	0.165059	0.187604	3076.5	4209.18	2880.91	2757.76	2458.13	Col6a3
NM_010305	chr5	18265135	18360413	-	Gnai1|AU046200|Gialpha1|Gnai-1|-|5 A3|5 8,16 cM|protein-coding	37.3225	26.8223	47.0222	16.7813	36.2527	33.3867	31.7056	26.0318	-0.299264	0.980631	0.0843746	0.995537	-0.383639	0.999925	0.776606	0.405139	0.477342	1	0.860981	0.459291	31.9157	36.7876	30.1045	39.3639	21.4065	Gnai1
NM_052976	chrX	98554280	98891025	-	Ophn1|C130037N19Rik|Wtgr|-|X|X C3|protein-coding	515.797	442.568	320.494	278.569	394.597	400.641	296.732	252.76	-0.110854	0.96765	-0.557082	0.0106076	0.446228	0.306329	0.775318	1.53998e-05	0.664464	0.000591221	0.218236	0.593714	362.77	455.197	421.604	308.613	265.665	Ophn1
NM_001356536	chr2	93187548	93201757	+	Trp53i11|Tp53i11|-|2|2 E1|protein-coding	13.4361	11.623	9.89942	17.9	18.1264	5.56445	1.62593	5.03841	-1.08027	0.903367	-1.85107	0.520261	0.770798	0.999925	0.775065	1	-0.305208	1	-1.07601	1	10.4017	15.7812	8.59373	5.76267	11.4692	Trp53i11
NM_009230	chr1	156428108	156474328	-	Soat1|8430426K15Rik|ACAT-1|AW550831|Acact|ald|hid|-|1 G3|1 67,71 cM|protein-coding	3259.75	2293.31	2054.13	1918.66	2893.25	2077.77	1854.37	1684.51	-0.493155	5.22361e-12	-0.654016	2.14777e-21	0.160861	0.707626	0.773059	1.6191e-30	0.279904	0.000633651	0.119043	0.389278	2254.47	3076.5	2185.54	1954.25	1801.58	Soat1
NM_177879	chr5	141241534	142213791	+	Sdk1|5330440E10|6720466O15Rik|-|5|5 G2|protein-coding	8.21096	0	4.94971	3.35626	5.57735	4.45156	6.50372	5.87815	-2.06913	0.808422	-0.425731	0.99108	-1.6434	0.999925	0.77257	1	-1.29656	1	0.346839	1	4.86596	6.89415	2.22578	5.72671	4.6172	Sdk1
NM_013609	chr3	102469919	102521013	+	Ngf|Ngfb|beta-NGF|-|3 F2,2|3 45,25 cM|protein-coding	544.162	495.319	457.848	248.363	425.273	376.157	425.993	313.221	-0.157361	0.946032	-0.132828	0.965542	-0.0245328	0.999925	0.771906	0.000167027	0.614545	0.00789237	0.639078	0.00648464	410.792	484.718	435.738	441.921	280.792	Ngf
NM_008242	chr13	98354245	98356705	+	Foxd1|AI385632|BF-2|FREAC4|Hfh10|Hfhbf2|-|13 D1|13 51,96 cM|protein-coding	386.661	329.021	303.17	194.663	257.952	225.917	241.45	177.184	-0.217796	0.894372	-0.233389	0.845786	0.0155935	0.999925	0.770955	0.000591245	0.55316	0.0395391	0.537566	0.0620272	264.502	322.307	277.469	272.31	185.924	Foxd1
NM_025626	chr2	3713458	3782134	+	Fam107b|3110001A13Rik|AA589595|AA959793|AI132312|-|2|2 A1|protein-coding	2249.8	1410.85	1399.53	1226.15	2059.44	1555.82	1378.79	1306.63	-0.543958	2.22835e-08	-0.637737	6.96458e-12	0.0937798	0.999925	0.769509	7.45272e-18	0.225552	0.0834944	0.131772	0.517936	1573.38	2154.62	1483.34	1389.16	1266.39	Fam107b
NM_001195673	chr17	56770276	56772134	+	Prr22|Gm546|-|17|17 D|protein-coding	17.9148	16.9875	21.0363	15.6625	16.732	3.33867	8.94261	6.71788	-1.00326	0.88259	-0.34996	0.987792	-0.653302	0.999925	0.768475	0.657807	-0.234787	1	0.418515	1	13.4165	17.3234	10.1631	14.9894	11.1902	Prr22
NM_029911	chr12	98429437	98578213	-	Kcnk10|1700024D23Rik|3010005K24Rik|Trek2|-|12|12 E|protein-coding	32.8438	46.492	50.7345	20.1375	32.0697	25.5965	15.4463	17.6344	0.0982217	0.991693	-0.120404	0.993886	0.218625	0.999925	0.766926	0.472079	0.865147	1	0.646522	0.705281	30.1194	32.4568	36.0443	33.0904	18.886	Kcnk10
NR_030776	chr6	119848193	119849016	+	3110021A11Rik|-|-|6|6 F1|ncRNA	14.929	13.4112	8.66199	5.59376	18.1264	12.2418	21.1371	15.1152	-0.334129	0.984986	-0.235422	0.99117	-0.0987068	0.999925	0.765342	0.651548	0.431213	1	0.52992	1	13.6521	16.5277	12.8265	14.8995	10.3545	3110021A11Rik
NM_001353930	chr8	69887788	69893975	-	Yjefn3|Gm175|YjeF_N3|hYjeF_N3|-|8|8 B3,3|protein-coding	33.5903	4.47039	33.4105	12.3063	20.915	32.2738	14.6334	21.8331	-0.751167	0.97283	-0.178102	0.995537	-0.573065	0.999925	0.763819	0.770379	0.0126516	1	0.585717	1	21.6791	27.2527	18.3721	24.022	17.0697	Yjefn3
NM_175652	chr6	136803993	136804431	-	Hist4h4|B130044J01Rik|-|6|6 G1|protein-coding	16.4219	33.0809	42.0725	35.8001	36.2527	18.9191	13.0074	5.87815	-0.232524	0.985606	-0.272963	0.988217	0.0404396	0.999925	0.763491	0.611314	0.530967	1	0.490528	1	25.1791	26.3373	26	27.54	20.8391	Hist4h4
NM_001015046	chr11	74383483	74590158	-	Rap1gap2|AU067654|Garnl4|Gm1561|mKIAA1039|-|11|11 B5|protein-coding	689.72	526.612	384.84	421.77	757.125	494.123	395.101	429.105	-0.497652	0.00559214	-0.88759	1.22354e-09	0.389938	0.259468	0.762338	1.06499e-07	0.264686	0.248861	-0.125252	0.782466	512.299	723.422	510.367	389.97	425.437	Rap1gap2
NM_175564	chr1	72284373	72302995	+	Tmem169|A830020B06Rik|-|1|1 C3|protein-coding	4.4787	4.47039	3.71228	6.71252	5.57735	12.2418	3.25186	0	0.796499	0.980631	-0.526221	0.989508	1.32272	0.999925	0.760388	1	1.55689	1	0.234167	1	5.05561	5.02802	8.35609	3.48207	3.35626	Tmem169
NM_001033149	chr12	81631249	81667557	+	Ttc9|-|-|12|12 D1|protein-coding	42.5477	42.0216	60.6339	24.6126	54.3791	42.2898	40.6482	31.9099	-0.187986	0.984986	0.0648239	0.995537	-0.25281	0.999925	0.758384	0.322832	0.570398	1	0.823208	0.385429	42.3804	48.4634	42.1557	50.6411	28.2612	Ttc9
NM_198614	chr10	79606854	79614018	-	C2cd4c|4932409I22Rik|Fam148c|Gm238|-|10|10 C1|protein-coding	0	3.57631	4.94971	2.23751	13.9434	1.11289	12.1945	3.35894	-0.646757	0.984986	0.767966	0.984432	-1.41472	0.999925	0.75784	1	0.111083	1	1.52581	1	5.17165	6.97168	2.3446	8.57209	2.79822	C2cd4c
NR_106168	chr2	32687630	32687766	-	Mir8093|Gm27548|mmu-mir-8093|-|2|2 B|ncRNA	17.9148	16.0934	8.66199	17.9	19.5207	23.3707	12.1945	5.03841	0.0833486	0.996366	-0.813474	0.926064	0.896822	0.999925	0.755318	0.652574	0.838667	1	-0.0581554	1	15.0868	18.7178	19.732	10.4282	11.4692	Mir8093
NM_001331049	chrX	169311531	169320372	-	Hccs|-|-|X|X F5|protein-coding	1987.05	2071.58	1577.72	1116.52	1991.11	2038.82	1567.4	1239.45	0.0470501	0.980631	-0.340532	0.000505361	0.387582	0.000168143	0.754646	4.01786e-20	0.801696	1.51406e-22	0.414114	1.00787e-05	1698.7	1989.08	2055.2	1572.56	1177.98	Hccs
NM_025341	chr14	8002888	8056770	+	Abhd6|0610041D24Rik|AA673485|AV065425|-|14|14 A1|protein-coding	160.487	121.595	139.829	96.2127	184.052	115.741	98.3687	106.646	-0.532133	0.486113	-0.541947	0.415209	0.00981335	0.999925	0.753361	0.0350031	0.221228	0.753835	0.211414	0.838803	127.866	172.27	118.668	119.099	101.43	Abhd6
NM_001310521	chr1	36530193	36536556	-	Ankrd23|1110058D09Rik|2310041C05Rik|AI853437|Darp|MARP3|-|1|1 B|protein-coding	45.5335	51.8565	39.5977	40.2751	57.1678	45.6285	35.7704	21.8331	-0.0716845	0.992322	-0.440182	0.937505	0.368497	0.999925	0.753034	0.32773	0.68135	1	0.312852	0.87211	42.2078	51.3506	48.7425	37.6841	31.0541	Ankrd23
NM_144916	chr6	72355483	72359762	+	Tmem150a|BC014685|Tmem150|-|6|6 C1|protein-coding	259.018	177.921	268.522	142.082	200.784	160.256	167.471	128.479	-0.437026	0.500454	-0.0993881	0.987792	-0.337638	0.999925	0.752227	0.00734348	0.3152	0.506581	0.652839	0.0511632	188.067	229.901	169.089	217.996	135.281	Tmem150a
NM_008154	chr4	133209340	133212536	-	Gpr3|Gpcr20|Gpcr21|Gpcr3|-|4|4 D2,3|protein-coding	11.1968	13.4112	9.89942	8.95002	15.3377	14.4676	8.94261	6.71788	0.0877039	0.996485	-0.481133	0.984432	0.568837	0.999925	0.751972	1	0.839676	1	0.270839	1	11.1154	13.2672	13.9394	9.42101	7.83395	Gpr3
NM_177603	chr19	41845976	41848132	-	Frat2|-|-|19 C3|19 35,33 cM|protein-coding	156.008	109.077	174.477	93.9752	124.096	113.515	123.571	73.057	-0.323909	0.882399	0.0767716	0.99117	-0.400681	0.999925	0.750083	0.0402322	0.426174	0.441594	0.826855	0.0365471	120.972	140.052	111.296	149.024	83.5161	Frat2
NR_015507	chr1	86359574	86367964	+	C130036L24Rik|-|-|1|1 C5|ncRNA	15.6755	13.4112	11.1368	13.425	25.0981	17.8062	21.1371	10.0768	-0.361196	0.984712	-0.325848	0.987792	-0.0353478	0.999925	0.749438	0.613541	0.388242	1	0.42359	1	15.9708	20.3868	15.6087	16.137	11.7509	C130036L24Rik
NM_008445	chr12	3365132	3406494	+	Kif3c|mKIAA4058|-|12 A1,1|12 1,77 cM|protein-coding	1488.42	1221.31	1001.08	892.765	1512.86	1092.86	943.039	889.28	-0.372985	0.00239367	-0.62581	9.01399e-10	0.252824	0.415023	0.749067	1.52689e-14	0.376082	0.00119462	0.123258	0.619378	1130.2	1500.64	1157.08	972.059	891.022	Kif3c
NM_011488	chr11	100859351	100885169	+	Stat5a|AA959963|STAT5|-|11 D|11 63,77 cM|protein-coding	406.815	198.485	329.156	240.532	316.514	163.595	205.68	188.94	-0.995388	1.3148e-05	-0.457692	0.184442	-0.537696	0.329905	0.748543	0.000702961	-0.246845	0.559454	0.290851	0.498528	256.215	361.665	181.04	267.418	214.736	Stat5a
NM_011111	chr1	107511510	107525600	+	Serpinb2|PAI-2|Planh2|ovalbumin|-|1 E2,1|1 50,34 cM|protein-coding	29.858	25.0342	50.7345	23.4938	44.6188	37.8383	45.526	20.1536	-0.235791	0.984986	0.397189	0.961088	-0.63298	0.999925	0.747195	0.405327	0.511405	1	1.14438	0.192312	34.6572	37.2384	31.4362	48.1303	21.8237	Serpinb2
NM_026214	chr14	75955003	75965217	+	Kctd4|2210017A09Rik|AU017169|-|14|14 D3|protein-coding	14.1826	6.25854	14.8491	12.3063	11.1547	3.33867	7.31668	4.19868	-1.45154	0.783209	-0.257587	0.99117	-1.19396	0.999925	0.74659	1	-0.704953	1	0.489003	1	9.20065	12.6686	4.79861	11.0829	8.25248	Kctd4
NR_045447	chr17	29578816	29596305	-	Tbc1d22bos|0610038L08Rik|-|17|17 A3,3|ncRNA	22.3935	25.9282	18.5614	11.1875	26.4924	23.3707	13.8204	17.6344	0.024758	0.999234	-0.598176	0.946029	0.622934	0.999925	0.746184	0.558103	0.770942	1	0.148008	1	19.9236	24.443	24.6495	16.1909	14.411	Tbc1d22bos
NR_029446	chr14	20702012	20703099	-	6230400D17Rik|-|-|14|14 A3|ncRNA	103.01	108.183	85.3825	57.0564	94.8149	84.5797	88.6131	60.4609	-0.0378715	0.994696	-0.180367	0.984432	0.142496	0.999925	0.746155	0.099781	0.708284	0.174481	0.565788	0.390811	85.2626	98.9125	96.3815	86.9978	58.7587	6230400D17Rik
NM_009663	chr5	149265004	149288153	+	Alox5ap|Flap|-|5|5 G3|protein-coding	8.95741	1.78815	2.47485	4.47501	1.39434	3.33867	4.06482	1.67947	-0.863434	0.981458	-0.458674	0.99117	-0.40476	0.999925	0.746034	1	-0.1174	1	0.28736	1	3.52159	5.17587	2.56341	3.26984	3.07724	Alox5ap
NM_175155	chr10	8722219	8886070	-	Sash1|1100001C18Rik|2500002E12Rik|A330076K04Rik|mKIAA0790|-|10|10 A1|protein-coding	2341.62	2259.33	1475.01	1371.59	1797.3	1697.16	1234.89	1094.18	-0.0668747	0.95461	-0.603925	9.58594e-13	0.53705	3.31522e-09	0.745257	6.29602e-20	0.678383	3.022e-16	0.141333	0.390811	1658.88	2069.46	1978.25	1354.95	1232.88	Sash1
NM_029658	chr11	76019195	76027782	-	Rflnb|1500005K14Rik|Fam101b|RefilinB|cfm|-|11|11 B5|protein-coding	398.605	351.372	316.781	212.563	326.275	262.642	248.767	215.812	-0.242888	0.823673	-0.363057	0.396859	0.120169	0.999925	0.743558	0.000428975	0.50067	0.0548248	0.380501	0.251573	291.602	362.44	307.007	282.774	214.187	Rflnb
NM_177055	chr1	85717083	85736606	-	A630001G21Rik|-|-|1|1 C5|protein-coding	18.6613	14.3052	7.42456	10.0688	13.9434	11.1289	5.69075	9.23709	-0.358406	0.984986	-1.31737	0.702877	0.958967	0.999925	0.742972	1	0.384567	1	-0.5744	1	11.3075	16.3023	12.7171	6.55766	9.65293	A630001G21Rik
NM_172821	chr16	21891969	21931877	+	Map3k13|C130026N12Rik|LZK|-|16|16 B1|protein-coding	30.6045	24.1401	18.5614	24.6126	54.3791	37.8383	30.0797	24.3523	-0.434037	0.961503	-0.779979	0.733643	0.345942	0.999925	0.740512	0.42288	0.306475	1	-0.039467	0.991586	30.571	42.4918	30.9892	24.3206	24.4824	Map3k13
NM_176954	chr10	81459228	81482709	-	Celf5|4930565A21Rik|Brunol5|-|10|10 C1|protein-coding	26.8722	18.7756	11.1368	25.7313	18.1264	14.4676	8.12965	5.03841	-0.412789	0.980909	-1.19358	0.697032	0.780795	0.999925	0.738459	0.636373	0.32567	1	-0.455125	1	16.0348	22.4993	16.6216	9.63325	15.3849	Celf5
NM_001242945	chr14	4855523	4876908	+	Gm3264|-|-|14 A1|14|protein-coding	36.5761	30.3986	47.0222	25.7313	33.4641	28.9351	43.0871	16.7947	-0.236402	0.984986	0.369701	0.968249	-0.606103	0.999925	0.738261	0.41464	0.501859	1	1.10796	0.214614	32.7512	35.0201	29.6669	45.0547	21.263	Gm3264
NM_183019	chr1	34801722	34812754	+	Arhgef4|9330140K16Rik|Asef|-|1|1 B|protein-coding	67.1805	49.1743	34.648	45.8689	62.7451	44.5156	30.8927	32.7497	-0.470326	0.902999	-0.983547	0.256237	0.513222	0.999925	0.737085	0.266422	0.266759	1	-0.246462	0.899139	45.9718	64.9628	46.8449	32.7703	39.3093	Arhgef4
NR_131125	chr6	86470277	86480830	-	A430078I02Rik|T25621|-|6|6 D1|ncRNA	10.4503	4.47039	13.6117	3.35626	9.76036	4.45156	4.87779	8.39735	-1.18026	0.923999	-0.176624	0.995537	-1.00363	0.999925	0.73646	1	-0.443796	1	0.559836	1	7.42196	10.1053	4.46097	9.24474	5.87681	A430078I02Rik
NM_001081335	chr17	46500609	46546388	-	Cul9|1810035I07Rik|Cul-9|Parc|mKIAA0708|-|17|17 C|protein-coding	8.95741	24.1401	17.324	12.3063	18.1264	6.67734	7.31668	5.87815	-0.0312054	0.999234	-0.319853	0.989508	0.288647	0.999925	0.733914	0.70667	0.702709	1	0.414062	1	12.5908	13.5419	15.4087	12.3203	9.09221	Cul9
NM_001356575	chr15	102445002	102454639	+	Amhr2|Misiir|Misrii|Mrii|-|15 F3|15 57,58 cM|protein-coding	1.4929	0	1.23743	1.11875	1.39434	4.45156	8.94261	0.839735	-0.205206	0.996485	1.19212	0.977347	-1.39733	0.999925	0.733766	1	0.52856	1	1.92589	1	2.43467	1.44362	2.22578	5.09002	0.979244	Amhr2
NM_010431	chr12	73907867	73947530	+	Hif1a|AA959795|HIF-1-alpha|HIF1-alpha|HIF1alpha|MOP1|bHLHe78|-|12 C3|12 31,99 cM|protein-coding	7219.67	5858	4983.12	4383.27	6756.95	5266.2	4088.4	4018.97	-0.329711	2.40051e-07	-0.629051	3.91295e-28	0.29934	2.24406e-05	0.733379	6.73426e-39	0.403667	2.12758e-11	0.104328	0.345943	5321.82	6988.31	5562.1	4535.76	4201.12	Hif1a
NM_001362425	chr19	7557485	7588545	+	Pla2g16|AdPLA|C78643|HRSL3|Hrasls3|Hrev107|MLP-3|-|19|19 A|protein-coding	120.179	71.5262	69.2959	72.7189	76.6885	84.5797	65.8501	47.0252	-0.319073	0.944541	-0.527266	0.721371	0.208193	0.999925	0.733282	0.164828	0.414209	0.611386	0.206016	0.896299	75.9829	98.4335	78.0529	67.573	59.872	Pla2g16
NR_030690	chr15	96268564	96275275	-	E330033B04Rik|-|-|15|15 F1|ncRNA	47.7728	33.9749	32.1731	26.8501	22.3094	22.2578	26.8278	15.1152	-0.291039	0.981973	-0.177816	0.99108	-0.113223	0.999925	0.732933	0.468118	0.441894	1	0.555117	0.747472	28.4102	35.0411	28.1164	29.5005	20.9826	E330033B04Rik
NM_001146311	chr7	126571207	126585817	-	Cln3|AI323623|-|7 F3|7 69,16 cM|protein-coding	182.88	108.183	94.0445	98.4502	142.222	70.1121	119.506	96.5696	-0.870142	0.0843998	-0.583347	0.426224	-0.286795	0.999925	0.732348	0.0694761	-0.137794	0.87954	0.149001	0.917229	113.996	162.551	89.1477	106.775	97.5099	Cln3
NM_175535	chr9	51765352	51853059	+	Arhgap20|6530403F17Rik|A530023E23Rik|RARhoGAP|mKIAA1391|-|9|9 A5,3|protein-coding	81.3631	47.3861	32.1731	39.1563	82.2659	57.8703	30.8927	60.4609	-0.651787	0.673613	-1.39215	0.0163019	0.740359	0.999925	0.731978	0.226715	0.0801913	1	-0.660167	0.476062	53.9461	81.8145	52.6282	31.5329	49.8086	Arhgap20
NR_033510	chr19	36619418	36689479	-	Hectd2os|1500017E21Rik|-|19 C2|19|ncRNA	13.4361	16.0934	22.2737	4.47501	18.1264	12.2418	13.0074	14.2755	-0.122083	0.993827	0.176287	0.993705	-0.29837	0.999925	0.730345	0.678356	0.608262	1	0.906632	1	14.2412	15.7812	14.1676	17.6406	9.37526	Hectd2os
NM_001313701	chr1	135871394	135919207	-	Pkp1|-|-|1|1 E4|protein-coding	7.4645	15.1993	6.18714	4.47501	4.18301	15.5805	0.812965	2.51921	1.52088	0.819669	-0.943291	0.965542	2.46417	0.999925	0.729745	1	2.25063	1	-0.213546	1	7.0527	5.82376	15.3899	3.50005	3.49711	Pkp1
NR_155499	chr4	41743188	41755772	-	Gm42274|-|-|4|4|ncRNA	8.21096	12.5171	24.7485	7.83127	25.0981	17.8062	13.8204	10.9166	-0.0398613	0.997982	0.361154	0.987792	-0.401015	0.999925	0.729143	0.675392	0.689282	1	1.0903	1	15.1186	16.6545	15.1617	19.2845	9.37391	Gm42274
NM_007996	chr9	51943025	51963602	-	Fdx1|-|-|9|9 A5,3|protein-coding	479.221	348.69	296.983	245.007	450.371	279.335	302.423	314.061	-0.564448	0.0444125	-0.634047	0.00976814	0.0695987	0.999925	0.728979	0.000497397	0.164531	0.710442	0.0949327	0.911521	339.511	464.796	314.013	299.703	279.534	Fdx1
NM_198616	chr19	5453163	5457563	-	Ccdc85b|AI842788|BB115872|-|19|19 A|protein-coding	7304.76	6774.42	5130.37	4316.15	6493.43	5953.96	4850.15	4011.42	-0.117073	0.283154	-0.46521	9.92074e-19	0.348137	2.49079e-09	0.7275	1.45679e-46	0.610427	2.41944e-32	0.26229	1.06211e-05	5604.33	6899.09	6364.19	4990.26	4163.78	Ccdc85b
NM_007421	chr12	112620047	112641355	+	Adssl1|AI528595|Adss|Adss1|-|12|12 F1|protein-coding	47.0264	29.5046	40.8351	29.0876	20.915	22.2578	29.2667	12.596	-0.337214	0.980631	0.109273	0.994269	-0.446487	0.999925	0.726855	0.477433	0.389641	1	0.836128	0.511992	28.9362	33.9707	25.8812	35.0509	20.8418	Adssl1
NM_028709	chr10	85386814	85660292	+	Btbd11|6330404E16Rik|-|10|10 C1|protein-coding	120.925	151.099	75.4831	95.094	186.841	159.143	104.872	87.3325	0.0450166	0.991693	-0.747097	0.129251	0.792114	0.320111	0.725104	0.0571632	0.77012	0.0574674	-0.0219934	0.991328	122.599	153.883	155.121	90.1778	91.2132	Btbd11
NM_130877	chr6	4747306	4760516	+	Peg10|AA407948|Edr|HB-1|MEF3L|Mar2|Mart2|MyEF-3|Rtl2|-|6 A1|6 1,81 cM|protein-coding	3656.86	2327.28	2020.72	2297.92	3941.79	2233.57	2138.91	2299.2	-0.732959	3.13777e-26	-0.866397	8.69628e-37	0.133438	0.999925	0.72335	1.84495e-26	-0.00960928	0.969455	-0.143047	0.250736	2614.53	3799.33	2280.43	2079.81	2298.56	Peg10
NM_001002897	chr5	24384181	24392143	-	Atg9b|Apg912|Apg9l2|Apgdc2|Gm574|Nos3as|eONE|sONE|-|5 A3|5 11,49 cM|protein-coding	11.1968	20.5638	4.94971	4.47501	15.3377	5.56445	13.0074	11.7563	0.09793	0.996485	-0.570428	0.984432	0.668358	0.999925	0.722837	1	0.820767	1	0.152409	1	10.8564	13.2672	13.0641	8.97857	8.11565	Atg9b
NR_045437	chr17	13487021	13554094	-	2700054A10Rik|-|-|17 A1|17|ncRNA	14.1826	27.7164	4.94971	19.0188	20.915	5.56445	13.0074	5.03841	-0.246894	0.989631	-0.852567	0.946029	0.605673	0.999925	0.72144	0.721019	0.474546	1	-0.131127	1	13.7991	17.5488	16.6404	8.97857	12.0286	2700054A10Rik
NR_002898	chr2	32963301	32963418	+	Snora65|MBII-351|Rnu65|-|2|2 B|snoRNA	67.1805	43.8098	27.2234	27.9688	54.3791	53.4187	59.3464	50.3841	-0.380458	0.960048	-0.582808	0.829672	0.202349	0.999925	0.720459	0.339809	0.340001	1	0.137651	0.955535	47.9639	60.7798	48.6143	43.2849	39.1765	Snora65
NM_133930	chr6	113483356	113493341	+	Creld1|AI843811|i11E7|-|6 E3|6 52,77 cM|protein-coding	447.124	236.931	279.659	246.126	402.963	349.448	321.121	276.273	-0.567276	0.0592299	-0.518528	0.0843169	-0.0487481	0.999925	0.719976	0.00109449	0.152699	0.75032	0.201448	0.72122	319.955	425.044	293.189	300.39	261.199	Creld1
NM_019505	chr11	89037582	89060748	-	Dgke|C87606|DAGK6|DGK|-|11|11 C|protein-coding	199.302	163.616	174.477	132.013	207.756	130.208	134.952	115.044	-0.470514	0.475283	-0.40315	0.583461	-0.0673636	0.999925	0.718826	0.0176866	0.248313	0.663176	0.315676	0.613531	157.171	203.529	146.912	154.715	123.528	Dgke
NM_010113	chr3	129677577	129755322	-	Egf|AI790464|-|3 G3|3 58,5 cM|protein-coding	15.6755	0.894077	23.5111	4.47501	4.18301	8.90312	8.94261	7.55762	-1.05324	0.944049	0.651532	0.981159	-1.70477	0.999925	0.718037	1	-0.3352	1	1.36957	1	9.26775	9.92923	4.8986	16.2269	6.01631	Egf
NM_033612	chr15	100674422	100687920	-	Cela1|1810009A17Rik|1810062B19Rik|Ela-1|Ela1|PC-TsF|-|15 F1|15 56,38 cM|protein-coding	174.669	141.264	136.117	105.163	118.519	89.0312	109.75	73.057	-0.354344	0.839119	-0.23368	0.949041	-0.120664	0.999925	0.717688	0.0465679	0.363344	0.528132	0.484008	0.376394	118.446	146.594	115.148	122.934	89.1099	Cela1
NM_001199283	chr11	75532112	75577572	+	Slc43a2|7630402D21Rik|BC042513|Lat4|-|11|11 B5|protein-coding	66.4341	72.4203	102.706	39.1563	50.1961	70.1121	79.6705	31.9099	0.293099	0.965121	0.638171	0.550613	-0.345072	0.999925	0.717253	0.221361	1.01035	0.0642043	1.35542	0.00533676	64.0757	58.3151	71.2662	91.1885	35.5331	Slc43a2
NM_026212	chr2	26593057	26604417	-	Agpat2|2510002J07Rik|AV000834|BSCL|BSCL1|LPAAB|LPAAT-beta|-|2|2 A3|protein-coding	512.811	301.304	322.969	306.538	479.652	319.4	308.927	298.946	-0.680281	0.000580397	-0.654296	0.00073547	-0.0259846	0.999925	0.714906	4.59946e-05	0.0346252	0.948891	0.0606098	0.938948	356.318	496.232	310.352	315.948	302.742	Agpat2
NM_010271	chr15	99717593	99725007	+	Gpd1|AI747587|Gdc-1|Gdc1|mKIAA4010|-|15 F1|15 56,13 cM|protein-coding	22.3935	20.5638	14.8491	17.9	30.6754	16.6934	16.2593	14.2755	-0.490859	0.966488	-0.751171	0.885382	0.260311	0.999925	0.713747	0.580679	0.222887	1	-0.0374239	1	19.2013	26.5345	18.6286	15.5542	16.0878	Gpd1
NM_010929	chr17	34564295	34588543	+	Notch4|Int-3|Int3|N4|-|17 B1|17 18,15 cM|protein-coding	11.9432	6.25854	11.1368	12.3063	8.36602	10.016	8.94261	1.67947	-0.236396	0.989631	0.0118198	0.998572	-0.248216	0.999925	0.712466	1	0.47607	1	0.724286	1	8.83112	10.1546	8.13728	10.0397	6.99287	Notch4
NM_027834	chr17	40875482	40880558	-	9130008F23Rik|-|-|17|17 B2|protein-coding	266.483	188.65	186.852	172.288	227.277	200.32	204.054	131.838	-0.346484	0.705625	-0.330865	0.698259	-0.0156189	0.999925	0.710732	0.00948408	0.364248	0.386255	0.379867	0.406753	197.22	246.88	194.485	195.453	152.063	9130008F23Rik
NR_027955	chr3	65527485	65529414	-	4931440P22Rik|-|-|3|3 E1|ncRNA	65.6876	67.0558	65.5837	43.6314	75.2942	52.3058	47.9649	41.9868	-0.237013	0.979955	-0.321346	0.951877	0.0843328	0.999925	0.710231	0.244174	0.473219	1	0.388886	0.752038	57.4388	70.4909	59.6808	56.7743	42.8091	4931440P22Rik
NM_009982	chr7	88278085	88315861	+	Ctsc|AI047818|CatC|DPP1|DPPI|-|7|7 D3|protein-coding	306.045	183.286	179.427	172.288	207.756	153.579	123.571	139.396	-0.599406	0.11967	-0.768181	0.0106076	0.168775	0.999925	0.709595	0.00836857	0.110189	0.862629	-0.0585861	0.961905	183.168	256.9	168.432	151.499	155.842	Ctsc
NR_104353	chr2	120027483	120043032	+	Gm28042|Jmjd7-pla2g4b|-|2 E5|2|ncRNA	25.3793	16.0934	21.0363	27.9688	41.8301	18.9191	17.8852	13.4358	-0.928442	0.784354	-0.779596	0.855241	-0.148846	0.999925	0.709499	0.563967	-0.218944	1	-0.0700974	1	22.8185	33.6047	17.5063	19.4607	20.7023	Gm28042
NM_001356992	chr5	144194442	144223615	-	Tecpr1|2210010N04Rik|mKIAA1358|-|5|5 G2|protein-coding	739.732	607.973	470.222	477.707	534.031	470.753	339.006	308.183	-0.234325	0.624231	-0.653905	6.08218e-05	0.419579	0.16435	0.708925	2.75998e-06	0.474599	0.00761682	0.0550196	0.936389	493.451	636.882	539.363	404.614	392.945	Tecpr1
NM_008652	chr2	163054635	163084687	+	Mybl2|B-Myb|Bmyb|-|2 H2|2 84,0 cM|protein-coding	1410.04	1502.94	961.481	826.758	1805.67	1949.78	1385.29	1154.64	0.0998095	0.89241	-0.464029	3.53774e-06	0.563839	1.5029e-08	0.707099	7.91119e-15	0.806909	3.62874e-19	0.24307	0.0729078	1374.58	1607.86	1726.36	1173.39	990.697	Mybl2
NM_021890	chr19	10041548	10059671	+	Fads3|AI464531|-|19|19 A|protein-coding	4374.2	2737.67	2755.75	2617.88	4453.51	3044.87	2930.74	2799.68	-0.61417	6.49541e-23	-0.636853	8.03715e-25	0.022683	0.999925	0.706716	3.0367e-31	0.0925464	0.445963	0.0698634	0.687824	3214.29	4413.86	2891.27	2843.24	2708.78	Fads3
NM_025620	chr6	147032537	147033518	+	Rep15|2210417D09Rik|-|6|6 G3|protein-coding	17.1684	16.0934	16.0866	5.59376	12.549	7.79023	4.06482	10.9166	-0.35357	0.984986	-0.699312	0.965564	0.345742	0.999925	0.706567	1	0.352997	1	0.00725443	1	11.2828	14.8587	11.9418	10.0757	8.25516	Rep15
NR_036607	chr12	69963409	69969744	+	Gm3086|-|-|12|12 C2|pseudo	12.6897	16.0934	14.8491	8.95002	11.1547	6.67734	4.06482	5.87815	-0.165911	0.991693	-0.520938	0.984432	0.355027	0.999925	0.705846	1	0.539935	1	0.184908	1	10.0447	11.9222	11.3854	9.45698	7.41408	Gm3086
NR_145133	chr5	74093060	74094337	+	Dancr|2700023E23Rik|-|5|5 C3,3|ncRNA	220.203	189.544	163.34	123.063	237.037	208.111	149.585	157.03	-0.202415	0.941276	-0.551169	0.174668	0.348753	0.999925	0.705836	0.0113168	0.503421	0.158937	0.154667	0.866419	180.989	228.62	198.827	156.463	140.047	Dancr
NM_022721	chr1	64730558	64737750	-	Fzd5|5330434N09Rik|AI427138|Fz-5|Fz5|mFz5|-|1 C2|1 32,74 cM|protein-coding	937.542	878.878	655.837	513.507	981.613	952.634	681.264	666.75	-0.0705495	0.979955	-0.526065	0.00018555	0.455516	0.0115322	0.70571	1.81969e-08	0.63516	1.24263e-06	0.179645	0.504926	783.503	959.577	915.756	668.55	590.129	Fzd5
NM_001142701	chr10	80016672	80031471	+	Arhgap45|6330406L22Rik|AW539505|Ha-1|Hmha1|-|10|10 C1|protein-coding	39.5619	26.8223	30.9357	17.9	12.549	14.4676	33.3315	12.596	-0.301921	0.984986	0.445389	0.972521	-0.74731	0.999925	0.705083	0.585738	0.403162	1	1.15047	1	23.5205	26.0555	20.6449	32.1336	15.248	Arhgap45
NM_009396	chr12	111442661	111455018	+	Tnfaip2|B94|Exoc3l3|M-sec|Tnfip2|tnfb94|-|12 F1|12 60,99 cM|protein-coding	9868.82	9725.77	10619.6	6071.47	9382.49	9577.53	9511.69	5742.11	0.0043731	0.996485	0.0627261	0.789932	-0.058353	0.999925	0.704382	1.12419e-51	0.708755	3.32247e-52	0.767108	3.7823e-61	8812.44	9625.66	9651.65	10065.6	5906.79	Tnfaip2
NM_021409	chr2	168081004	168101203	+	Pard6b|AV025615|Par6b|-|2|2 H3|protein-coding	219.456	150.205	148.491	107.4	264.924	196.982	129.261	193.979	-0.488053	0.493658	-0.796883	0.0336685	0.30883	0.999925	0.703103	0.0321878	0.21505	0.732937	-0.0937797	0.940292	176.337	242.19	173.593	138.876	150.69	Pard6b
NM_173047	chr16	93683219	93690991	+	Cbr3|1110001J05Rik|C81353|-|16 C4|16 54,58 cM|protein-coding	304.552	205.638	230.161	190.188	298.388	224.804	199.989	180.543	-0.487351	0.205581	-0.492128	0.154869	0.00477733	0.999925	0.702066	0.00282292	0.214715	0.638072	0.209938	0.724748	229.283	301.47	215.221	215.075	185.366	Cbr3
NM_178608	chr6	71707681	71810705	+	Reep1|D6Ertd253e|-|6 C1|6 32,2 cM|protein-coding	11.9432	16.0934	1.23743	5.59376	13.9434	5.56445	12.1945	10.9166	-0.131652	0.994696	-1.03984	0.93227	0.90819	0.999925	0.700692	1	0.569041	1	-0.339149	1	9.68583	12.9433	10.8289	6.71595	8.25516	Reep1
NR_029469	chr4	118626404	118631915	+	D4Ertd617e|-|-|4 D2,1|4 54,97 cM|ncRNA	23.14	33.9749	49.4971	14.5438	39.0414	22.2578	30.8927	22.6729	-0.111404	0.991693	0.383977	0.974999	-0.495382	0.999925	0.70059	0.534691	0.589185	1	1.08457	0.339161	29.5026	31.0907	28.1164	40.1949	18.6083	D4Ertd617e
NM_153159	chr4	125118414	125127881	-	Zc3h12a|BC036563|MCPIP|MCPIP-1|Mcpip1|Reg1|-|4|4 D2,2|protein-coding	173.177	97.4544	102.706	74.9564	118.519	75.6765	97.5558	102.448	-0.756224	0.238738	-0.542333	0.557793	-0.213891	0.999925	0.699059	0.110246	-0.057165	0.959139	0.156726	0.91545	105.312	145.848	86.5655	100.131	88.7021	Zc3h12a
NM_001361625	chr8	13952008	13975074	-	Tdrp|2610019F03Rik|-|8|8 A1,1|protein-coding	20.9006	11.623	7.42456	15.6625	26.4924	8.90312	8.12965	13.4358	-1.19216	0.723958	-1.59122	0.40286	0.399064	0.999925	0.698603	0.65085	-0.493556	1	-0.89262	1	14.0715	23.6965	10.2631	7.77711	14.5492	Tdrp
NR_151735	chr8	70510486	70512600	+	4930522P08Rik|-|-|8|8 B3,3|ncRNA	5.22515	15.1993	3.71228	4.47501	4.18301	2.22578	9.75558	1.67947	0.725663	0.980631	0.735916	0.984432	-0.0102537	0.999925	0.698275	1	1.42394	1	1.43419	1	5.80695	4.70408	8.71255	6.73393	3.07724	4930522P08Rik
NM_008113	chr17	26199183	26201350	-	Arhgdig|Gdi5|RIP2|Rho-GDI-3|Rho-GDI2|-|17|17 A3,3|protein-coding	11.9432	2.68223	8.66199	6.71252	5.57735	10.016	4.06482	4.19868	-0.407937	0.984986	-0.504475	0.987792	0.0965382	0.999925	0.697629	1	0.289693	1	0.193154	1	6.7321	8.76028	6.34912	6.36341	5.4556	Arhgdig
NM_007950	chr5	91074617	91093649	+	Ereg|EPR|-|5|5 E1|protein-coding	1609.35	1752.39	1515.85	1010.23	1524.01	1464.56	1168.23	919.51	0.0365519	0.984986	-0.231846	0.167062	0.268398	0.238892	0.696234	1.62045e-12	0.732786	1.22212e-13	0.464389	2.77729e-05	1370.52	1566.68	1608.48	1342.04	964.872	Ereg
NM_027560	chr8	70835138	70839720	-	Arrdc2|4632416I05Rik|Ilad1|-|8|8 B3,3|protein-coding	168.698	116.23	103.944	95.094	140.828	131.321	98.3687	96.5696	-0.330443	0.870495	-0.621195	0.250085	0.290752	0.999925	0.696209	0.0548537	0.365766	0.517061	0.0750141	0.959398	118.882	154.763	123.776	101.156	95.8318	Arrdc2
NM_011921	chr19	20692953	20727556	-	Aldh1a7|AI987940|Ahd2-like|Aldh-pb|Aldh1a4|Aldhpb|-|19 B|19 13,95 cM|protein-coding	146.304	142.158	87.8573	87.2627	83.6602	101.273	41.4612	53.7431	0.10942	0.984986	-0.86559	0.0970319	0.97501	0.143743	0.696201	0.117203	0.805622	0.0764588	-0.169389	0.908611	92.965	114.982	121.716	64.6593	70.5029	Aldh1a7
NR_152218	chr2	9906149	9915582	+	Gm13262|-|-|2|2 A1|ncRNA	51.5051	57.221	43.31	26.8501	52.9848	46.7414	55.2816	37.7881	0.000588125	0.999736	-0.0874007	0.994269	0.0879889	0.999925	0.69566	0.33928	0.696248	1	0.60826	0.576361	46.4602	52.2449	51.9812	49.2958	32.3191	Gm13262
NM_023628	chr3	95296094	95307176	-	Anxa9|1110003P15Rik|2310069F17Rik|-|3|3 F2,1|protein-coding	54.4909	40.2335	50.7345	19.0188	33.4641	34.4996	41.4612	34.4291	-0.244971	0.984986	0.0517825	0.995915	-0.296753	0.999925	0.69497	0.439976	0.449999	1	0.746752	0.523914	38.5415	43.9775	37.3665	46.0979	26.724	Anxa9
NM_175132	chr14	20658948	20668354	-	Synpo2l|1110054M18Rik|Chap|-|14|14 A3|protein-coding	9.70386	1.78815	11.1368	3.35626	2.78867	3.33867	1.62593	3.35894	-1.05965	0.96765	-0.117163	0.996454	-0.942492	0.999925	0.693409	1	-0.366245	1	0.576246	1	4.63717	6.24626	2.56341	6.38139	3.3576	Synpo2l
NM_031999	chr13	13357620	13393624	-	Gpr137b|AI788917|AU016435|AW546472|C730041E01|C80550|C80741|D13Abb1e|Tm7sf1|-|13 A1|13 5,24 cM|protein-coding	1678.77	1226.67	1515.85	1078.48	1420.83	1038.33	1225.14	843.934	-0.451883	1.38624e-05	-0.179097	0.373151	-0.272786	0.140662	0.693319	3.61706e-14	0.241437	0.0600661	0.514222	1.76893e-07	1253.5	1549.8	1132.5	1370.49	961.206	Gpr137b
NM_029139	chr8	113643213	113655533	+	Syce1l|4930481F22Rik|MMRP|PSESS|mmrp2|-|8|8 E1|protein-coding	16.4219	13.4112	8.66199	4.47501	9.76036	16.6934	4.87779	11.7563	0.170607	0.991693	-1.00679	0.903973	1.1774	0.999925	0.693293	1	0.863901	1	-0.313497	1	10.7572	13.0911	15.0523	6.76989	8.11565	Syce1l
NR_151547	chr1	191224454	191225687	+	D730003I15Rik|AU020850|-|1|1 H6|ncRNA	10.4503	16.9875	12.3743	3.35626	8.36602	7.79023	21.95	8.39735	0.406123	0.984986	0.839457	0.943315	-0.433334	0.999925	0.693246	1	1.09937	1	1.5327	1	11.209	9.40816	12.3889	17.1622	5.87681	D730003I15Rik
NM_026373	chr19	4097351	4099017	+	Cdk2ap2|5830466O21Rik|D19Ertd144e|Doc-1r|-|19|19 A|protein-coding	1198.05	915.535	982.517	774.177	1140.57	910.344	849.548	674.307	-0.356002	0.0159002	-0.355111	0.0117672	-0.000890814	0.999925	0.693161	2.58891e-10	0.337159	0.0149753	0.33805	0.018145	930.631	1169.31	912.94	916.033	724.242	Cdk2ap2
NM_029186	chr19	46356880	46375254	+	Mfsd13a|4930449A08Rik|4930538D17Rik|Tmem180|-|19|19 C3|protein-coding	11.9432	20.5638	21.0363	10.0688	19.5207	20.032	7.31668	9.23709	0.37876	0.984986	-0.21051	0.99117	0.58927	0.999925	0.692546	0.686769	1.07131	1	0.482036	1	14.9648	15.732	20.2979	14.1765	9.65293	Mfsd13a
NM_019738	chr7	126623246	126625470	-	Nupr1|2310032H04Rik|Com1|p8|-|7|7 F3|protein-coding	323.959	221.731	292.033	191.307	326.275	337.206	325.186	214.972	-0.248331	0.845057	-0.0883774	0.987792	-0.159954	0.999925	0.691894	0.00308324	0.443562	0.151332	0.603516	0.0271718	279.084	325.117	279.468	308.609	203.139	Nupr1
NR_104342	chr19	58235581	58455398	-	Gfra1|AU042498|-|19 D2|19 54,18 cM|protein-coding	277.68	252.13	275.946	161.1	131.068	146.902	152.837	89.0119	-0.0105602	0.99813	0.0876123	0.987792	-0.0981725	0.999925	0.691127	0.0140563	0.680567	0.0245377	0.778739	0.00774313	185.834	204.374	199.516	214.392	125.056	Gfra1
NM_009804	chr2	103453904	103485153	-	Cat|2210418N07|Cas-1|Cas1|Cs-1|-|2 E2|2 54,43 cM|protein-coding	1586.21	1369.73	1458.93	1057.22	1589.54	1264.24	1272.29	913.632	-0.26837	0.0666546	-0.21885	0.184442	-0.0495198	0.999925	0.689734	3.07192e-13	0.421365	7.94742e-05	0.470884	7.17281e-06	1313.97	1587.88	1316.99	1365.61	985.427	Cat
NM_027872	chr5	147875898	147894815	-	Slc46a3|1200006F02Rik|-|5|5 G3|protein-coding	26.1258	25.0342	22.2737	19.0188	34.8584	20.032	15.4463	18.4742	-0.426196	0.96765	-0.701816	0.882381	0.27562	0.999925	0.689638	0.557875	0.263442	1	-0.0121777	1	22.6579	30.4921	22.5331	18.86	18.7465	Slc46a3
NM_001347497	chr14	27622407	28478537	+	Erc2|6430531D06|CAST|CAST1/ERC2|D14Ertd171e|ELKS2alpha|-|14 A3|14 16,51 cM|protein-coding	22.3935	8.94077	16.0866	16.7813	12.549	21.1449	8.94261	5.87815	-0.113634	0.994053	-0.500744	0.982102	0.38711	0.999925	0.689249	0.704882	0.575615	1	0.188505	1	14.0896	17.4713	15.0428	12.5146	11.3297	Erc2
NM_152822	chrX	95935313	95956974	-	Las1l|1810030A06Rik|5830482G23Rik|-|X|X C3|protein-coding	1900.46	1612.92	1312.91	1147.84	2207.23	1750.58	1538.13	1400.68	-0.284344	0.0109437	-0.526608	1.69702e-09	0.242264	0.185027	0.689084	8.28158e-17	0.40474	1.26955e-05	0.162476	0.285534	1608.84	2053.85	1681.75	1425.52	1274.26	Las1l
NM_001360724	chr7	141429749	141437874	-	Slc25a22|1300006L01Rik|AI060884|Gc1|-|7|7 F5|protein-coding	827.814	744.767	618.714	453.095	897.953	665.508	637.364	618.045	-0.284252	0.410205	-0.458206	0.018531	0.173954	0.999925	0.687752	7.52559e-06	0.4035	0.0359543	0.229545	0.435798	682.907	862.883	705.137	628.039	535.57	Slc25a22
NR_131031	chr12	33358252	33394760	-	Atxn7l1os2|4930556N08Rik|-|12|12 A3|ncRNA	8.95741	6.25854	8.66199	10.0688	16.732	6.67734	5.69075	5.87815	-0.971084	0.93724	-0.841126	0.949419	-0.129959	0.999925	0.687576	1	-0.283508	1	-0.15355	1	8.61562	12.8447	6.46794	7.17637	7.97346	Atxn7l1os2
NM_001195258	chr8	4248214	4251423	+	Tgfbr3l|Gm14378|-|8|8 A1,1|protein-coding	9.70386	12.5171	18.5614	7.83127	4.18301	2.22578	9.75558	1.67947	-0.0714519	0.997278	1.14253	0.896273	-1.21398	0.999925	0.686405	1	0.614953	1	1.82893	1	8.30718	6.94343	7.37143	14.1585	4.75537	Tgfbr3l
NR_028572	chr2	26637847	26637985	-	Snora43|ACA43|-|2|2 A3|snoRNA	8.95741	15.1993	11.1368	4.47501	9.76036	7.79023	5.69075	6.71788	0.274574	0.989229	-0.198916	0.994269	0.47349	0.999925	0.686223	1	0.960797	1	0.487307	1	8.71598	9.35888	11.4948	8.4138	5.59645	Snora43
NM_019471	chr9	7502342	7510242	+	Mmp10|AV377895|MMP-10|SL-2|-|9|9 A1|protein-coding	27.6187	37.5513	50.7345	12.3063	23.7037	27.8223	50.4038	19.3139	0.34482	0.975455	0.971473	0.501304	-0.626652	0.999925	0.685241	0.51724	1.03006	1	1.65671	0.0329241	31.1818	25.6612	32.6868	50.5692	15.8101	Mmp10
NM_001289798	chr5	30155253	30184593	+	Hadhb|4930479F15Rik|Mtpb|TP-beta|-|5|5 B1|protein-coding	1298.08	1107.76	1165.66	843.539	1369.24	1140.71	952.795	812.864	-0.244419	0.286431	-0.336645	0.02887	0.0922261	0.999925	0.685095	1.63926e-09	0.440676	0.000657801	0.34845	0.0175366	1086.33	1333.66	1124.24	1059.23	828.202	Hadhb
NM_001355750	chr3	95897768	95904685	-	Car14|AW536446|CA-XIV|Ca14|-|3|3 F2,1|protein-coding	26.8722	35.7631	25.986	19.0188	48.8018	26.7094	19.5112	26.8715	-0.223554	0.984986	-0.705224	0.853396	0.48167	0.999925	0.68509	0.523008	0.461536	1	-0.0201338	0.995186	28.6917	37.837	31.2362	22.7486	22.9452	Car14
NM_145216	chr11	5058128	5060383	+	Rasl10a|2210403B10Rik|AI852688|-|11|11 A1|protein-coding	5.22515	7.15262	2.47485	8.95002	12.549	5.56445	8.94261	1.67947	-0.411926	0.984986	-0.575144	0.987322	0.163219	0.999925	0.685004	1	0.273078	1	0.10986	1	6.56728	8.88709	6.35854	5.70873	5.31475	Rasl10a
NM_022420	chr7	118972040	118995211	-	Gprc5b|AW125761|Raig2|-|7|7 F2|protein-coding	2117.68	1850.74	1710.12	1312.3	2230.94	1748.35	1604.79	1386.4	-0.270104	0.0216076	-0.391465	3.40663e-05	0.121361	0.999925	0.684745	1.95691e-16	0.414641	7.51878e-06	0.29328	0.0060735	1745.17	2174.31	1799.55	1657.46	1349.35	Gprc5b
NM_145526	chr2	84996552	85035834	-	P2rx3|4930513E20Rik|P2X3|-|2|2 D|protein-coding	41.8012	19.6697	32.1731	21.2563	27.8867	26.7094	20.3241	21.8331	-0.582758	0.934913	-0.434649	0.965542	-0.148109	0.999925	0.684465	0.530182	0.101707	1	0.249816	1	26.4567	34.844	23.1895	26.2486	21.5447	P2rx3
NM_001033145	chr9	94517864	94538081	-	1190002N15Rik|GoPro49|HASF|-|9|9 E3,3|protein-coding	1039.06	677.711	629.851	654.47	1008.11	764.556	648.746	623.084	-0.509912	0.000301864	-0.680838	6.99489e-08	0.170926	0.999925	0.683881	1.80297e-08	0.173969	0.443089	0.00304286	0.995727	755.698	1023.58	721.133	639.298	638.777	1190002N15Rik
NM_011652	chr2	76703984	76982547	-	Ttn|1100001C23Rik|2310036G12Rik|2310057K23Rik|2310074I15Rik|AF006999|AV006427|D330041I19Rik|D830007G01Rik|L56|mdm|shru|-|2 C3|2 45,13 cM|protein-coding	28.3651	28.6105	23.5111	12.3063	29.2811	15.5805	6.50372	21.8331	-0.420564	0.980631	-1.06389	0.725162	0.643325	0.999925	0.683565	0.636439	0.263001	1	-0.380324	1	20.7489	28.8231	22.0955	15.0074	17.0697	Ttn
NR_037274	chr2	180257536	180257611	+	Mir3091|mir-3091|mmu-mir-3091|-|2 H4|2 102,78 cM|ncRNA	26.1258	30.3986	12.3743	20.1375	32.0697	27.8223	21.1371	15.955	0.017121	0.999244	-0.776548	0.839554	0.793669	0.999925	0.683265	0.564406	0.700386	1	-0.0932824	1	23.2525	29.0978	29.1104	16.7557	18.0463	Mir3091
NM_025647	chr4	114960613	114987228	-	Cmpk1|0610011D08Rik|CK|Cmpk|UMP-CMPk|-|4|4 D1|protein-coding	1545.15	1325.02	1350.03	961.008	1543.53	1265.36	1346.27	965.696	-0.252832	0.0696427	-0.195219	0.243954	-0.0576136	0.999925	0.679862	3.02597e-14	0.42703	1.90589e-05	0.484644	6.6179e-07	1287.76	1544.34	1295.19	1348.15	963.352	Cmpk1
NR_106018	chr7	43457497	43457569	+	Mir7051|Gm27685|mmu-mir-7051|-|7|7 B3|ncRNA	9.70386	16.9875	9.89942	3.35626	9.76036	6.67734	8.94261	8.39735	0.281469	0.987289	-0.0458901	0.99798	0.327359	0.999925	0.678387	1	0.959856	1	0.632497	1	9.21558	9.73211	11.8324	9.42101	5.87681	Mir7051
NM_007669	chr17	29093769	29100722	+	Cdkn1a|CAP20|CDKI|CIP1|Cdkn1|P21|SDI1|Waf1|mda6|p21Cip1|p21WAF|-|17 A3,3|17 15,12 cM|protein-coding	3688.21	3362.63	3203.7	2271.07	3297.61	3070.46	2955.13	2094.3	-0.119233	0.459644	-0.181488	0.0428721	0.0622554	0.999925	0.678117	1.33312e-28	0.558884	4.32378e-19	0.496629	8.01888e-15	2992.89	3492.91	3216.54	3079.41	2182.68	Cdkn1a
NM_015756	chr5	92683435	92965759	+	Shroom3|AL022960|D5Ertd287e|Shrm|Shrm3|-|5 E2|5 47,29 cM|protein-coding	13.4361	9.83485	12.3743	5.59376	11.1547	17.8062	38.2093	11.7563	0.00619015	0.99973	0.809557	0.908569	-0.803367	0.999925	0.677693	0.699414	0.683883	1	1.48725	1	15.0207	12.2954	13.8205	25.2918	8.67503	Shroom3
NM_001242345	chr6	142413431	142419740	+	Spx|B230216G23Rik|Npq|-|6|6 G2|protein-coding	29.1116	26.8223	19.7988	25.7313	36.2527	22.2578	12.1945	15.955	-0.419037	0.96765	-1.06489	0.575772	0.64585	0.999925	0.677678	0.560678	0.258641	1	-0.387208	1	23.5155	32.6822	24.5401	15.9967	20.8431	Spx
NM_001008700	chr7	125552282	125579474	+	Il4ra|CD124|Il4r|-|7 F3|7 68,94 cM|protein-coding	3460.54	3609.39	3989.47	2039.49	3501.18	3670.31	3984.34	2313.47	0.0637103	0.935976	0.194245	0.0385569	-0.130535	0.999925	0.677407	3.85621e-25	0.741118	5.64574e-30	0.871653	8.93622e-42	3321.02	3480.86	3639.85	3986.9	2176.48	Il4ra
NM_026301	chr18	20944625	20983848	+	Rnf125|4930553F04Rik|-|18|18 A2|protein-coding	11.1968	15.1993	16.0866	7.83127	18.1264	10.016	13.0074	10.0768	-0.178379	0.989631	0.00943228	0.998572	-0.187811	0.999925	0.677174	0.704078	0.498795	1	0.686606	1	12.6926	14.6616	12.6077	14.547	8.95405	Rnf125
NR_003270	chr4	132351933	132353686	-	Snhg3|Rnu17d|U17HG|-|4|4 D2,3|ncRNA	329.185	256.6	222.737	183.475	303.965	272.658	257.71	214.972	-0.268173	0.786627	-0.406434	0.320518	0.138261	0.999925	0.676929	0.00295899	0.408756	0.188752	0.270495	0.560282	255.163	316.575	264.629	240.223	199.224	Snhg3
NM_001039536	chr11	62458460	62513900	+	Pigl|Gm737|-|11|11 B2|protein-coding	185.866	147.523	165.815	99.569	160.349	171.385	126.822	116.723	-0.124564	0.984986	-0.257369	0.923706	0.132805	0.999925	0.676262	0.0506649	0.551698	0.195334	0.418893	0.457124	146.757	173.107	159.454	146.319	108.146	Pigl
NM_001037755	chr11	119943092	120006782	+	Baiap2|IRSp53|R75030|-|11|11 E2|protein-coding	1290.61	943.252	915.696	845.777	1398.52	954.86	982.874	836.376	-0.499491	1.03208e-05	-0.499082	6.15644e-06	-0.000409953	0.999925	0.675422	2.36398e-11	0.17593	0.311626	0.17634	0.359938	1021	1344.57	949.056	949.285	841.077	Baiap2
NM_026479	chr11	53324689	53333301	+	Zcchc10|2410141K03Rik|AA675321|D11Ertd416e|-|11 B1,3|11 31,92 cM|protein-coding	290.369	254.812	227.687	175.644	274.684	301.593	255.271	180.543	-0.034288	0.991693	-0.233749	0.853396	0.199461	0.999925	0.674643	0.00401715	0.640355	0.0114095	0.440893	0.183334	245.075	282.527	278.203	241.479	178.094	Zcchc10
NM_009162	chr2	113776313	113829091	-	Scg5|7B2|AI325031|Sgne-1|Sgne1|-|2 E4|2 57,45 cM|protein-coding	14.929	6.25854	6.18714	8.95002	9.76036	12.2418	4.06482	6.71788	-0.413639	0.984986	-1.29792	0.830186	0.884281	0.999925	0.670829	1	0.257189	1	-0.627091	1	8.6387	12.3447	9.25017	5.12598	7.83395	Scg5
NR_040389	chr16	91688898	91715755	+	Gm10785|-|-|16 C4|16|ncRNA	41.8012	25.0342	23.5111	33.5626	44.6188	31.1609	34.1445	20.9934	-0.625709	0.88259	-0.573962	0.901798	-0.0517475	0.999925	0.670645	0.487615	0.0449359	1	0.0966834	0.97751	31.8533	43.21	28.0975	28.8278	27.278	Gm10785
NM_027554	chr8	80980733	81014906	-	Usp38|4631402N15Rik|4833420O05Rik|AA536967|AU044701|AW544820|mKIAA1891|-|8 C2|8 38,68 cM|protein-coding	1188.35	835.962	775.867	682.439	1197.74	835.781	818.655	818.742	-0.514181	7.08805e-05	-0.584579	1.51532e-06	0.0703979	0.999925	0.6704	4.22708e-09	0.156219	0.473663	0.085821	0.828557	894.191	1193.04	835.872	797.261	750.59	Usp38
NM_001356276	chr4	103170651	103215176	-	Slc35d1|AI834976|C330011J09|UGTREL7|mKIAA0260|-|4|4 C6|protein-coding	497.882	520.353	408.351	302.063	450.371	448.495	376.403	293.068	0.0303268	0.989631	-0.27258	0.486068	0.302907	0.999925	0.668879	6.75032e-05	0.699205	4.29874e-05	0.396299	0.0847895	412.123	474.127	484.424	392.377	297.565	Slc35d1
NM_009141	chr5	90759298	90761625	+	Cxcl5|AMCF-II|Cxcl6|ENA-78|GCP-2|LIX|Scyb5|Scyb6|-|5 E1|5 44,78 cM|protein-coding	11.9432	8.0467	8.66199	7.83127	16.732	18.9191	4.06482	10.0768	-0.123628	0.994053	-1.1643	0.845786	1.04068	0.999925	0.667295	1	0.543666	1	-0.497009	1	10.7845	14.3376	13.4829	6.36341	8.95405	Cxcl5
NM_016785	chr13	47023543	47043217	-	Tpmt|AW106912|-|13 A5|13 24,5 cM|protein-coding	163.473	135.9	110.131	111.875	160.349	95.7086	104.059	92.3709	-0.486939	0.571347	-0.588075	0.309437	0.101136	0.999925	0.667137	0.0679403	0.180198	0.808037	0.0790618	0.957111	121.733	161.911	115.804	107.095	102.123	Tpmt
NM_001168260	chr15	77940522	77956722	-	Foxred2|A430097D04Rik|D15Bwg0759e|Gm304|-|15 E1|15 36,92 cM|protein-coding	740.479	483.696	428.15	438.551	595.382	376.157	334.941	398.035	-0.636959	0.000189723	-0.811691	1.64154e-07	0.174732	0.999925	0.666378	1.39105e-05	0.0294199	0.952028	-0.145312	0.737077	474.424	667.93	429.926	381.546	418.293	Foxred2
NM_029610	chr7	119896292	119916756	+	Lyrm1|1110065L10Rik|2310004B22Rik|4930404J24Rik|-|7|7 F2|protein-coding	25.3793	27.7164	27.2234	21.2563	41.8301	24.4836	32.5186	20.1536	-0.318019	0.980631	-0.137621	0.99117	-0.180398	0.999925	0.666348	0.532144	0.348329	1	0.528727	1	27.5702	33.6047	26.1	29.871	20.705	Lyrm1
NM_028598	chr9	58652856	58741559	-	Rec114|2410076I21Rik|4930527A11Rik|-|9 B|9|protein-coding	33.5903	16.0934	40.8351	19.0188	39.0414	38.9512	19.5112	26.8715	-0.44253	0.96765	-0.255763	0.987792	-0.186767	0.999925	0.666035	0.57776	0.223506	1	0.410272	0.867885	29.2391	36.3158	27.5223	30.1731	22.9452	Rec114
NM_031163	chr15	97975602	98004724	-	Col2a1|Col2|Col2a|Col2a-1|Del1|Dmm|Lpk|Rgsc856|-|15 F1|15 53,97 cM|protein-coding	41.8012	67.9499	53.2094	31.3251	25.0981	38.9512	34.1445	12.596	0.675118	0.795562	0.40728	0.949419	0.267838	0.999925	0.663853	0.467165	1.33897	1	1.07113	0.212797	38.1344	33.4496	53.4505	43.6769	21.9606	Col2a1
NM_053122	chr12	41024090	41955588	+	Immp2l|AI853880|IMP2|Tg(HLA-A/H2-D)2Enge|-|12|12 B1|protein-coding	25.3793	35.7631	19.7988	7.83127	6.97168	13.3547	29.2667	10.9166	0.583739	0.966488	0.74079	0.932074	-0.157051	0.999925	0.66356	0.698283	1.2473	1	1.40435	1	18.6603	16.1755	24.5589	24.5328	9.37391	Immp2l
NM_177028	chr18	65698268	65751537	+	Oacyl|5330437I02Rik|Acyl3|-|18|18 E1|protein-coding	20.1542	13.4112	16.0866	12.3063	19.5207	14.4676	8.94261	12.596	-0.505686	0.970321	-0.698441	0.943315	0.192754	0.999925	0.661524	0.675392	0.155838	1	-0.0369166	1	14.6856	19.8374	13.9394	12.5146	12.4512	Oacyl
NM_183135	chr2	177903064	177925650	-	Zfp972|C330013J21Rik|-|2|2 H4|protein-coding	14.1826	17.8815	13.6117	5.59376	13.9434	26.7094	9.75558	12.596	0.625389	0.963961	-0.288934	0.989508	0.914323	0.999925	0.660638	0.702734	1.28603	1	0.371704	1	14.2842	14.063	22.2955	11.6836	9.0949	Zfp972
NR_028515	chr17	24719676	24719832	-	Snora78|ACA64|-|17|17 A3,3|snoRNA	8.95741	8.94077	1.23743	5.59376	8.36602	16.6934	7.31668	5.87815	0.442027	0.984986	-1.16222	0.911256	1.60425	0.999925	0.659169	1	1.1012	1	-0.503055	1	7.87295	8.66171	12.8171	4.27705	5.73595	Snora78
NR_130128	chr17	56551414	56554387	-	Gm20219|Tincr|-|17 D|17 29,39 cM|ncRNA	20.9006	12.5171	17.324	10.0688	18.1264	15.5805	19.5112	15.1152	-0.504674	0.96765	-0.109453	0.995537	-0.395221	0.999925	0.658701	0.662656	0.154026	1	0.549248	1	16.143	19.5135	14.0488	18.4176	12.592	Gm20219
NM_177897	chr7	141061274	141072119	+	B4galnt4|BC038881|Gm1095|beta4GalNAcT4|-|7|7 F5|protein-coding	58.2231	31.2927	50.7345	40.2751	94.8149	90.1441	47.1519	55.4225	-0.408012	0.93724	-0.593368	0.777809	0.185355	0.999925	0.658357	0.355942	0.250345	1	0.0649898	0.982405	58.5074	76.519	60.7184	48.9432	47.8488	B4galnt4
NM_001357635	chr9	20667690	20727003	-	Olfm2|A030009A06Rik|-|9|9 A3|protein-coding	28.3651	28.6105	14.8491	15.6625	15.3377	15.5805	18.6982	11.7563	0.00639392	0.99973	-0.301741	0.987792	0.308135	0.999925	0.658037	0.648404	0.664431	1	0.356296	1	18.6075	21.8514	22.0955	16.7737	13.7094	Olfm2
NM_176848	chr4	148160668	148166417	+	Fbxo2|FBG1|FBX2|Fbs1|Fbs2|NFB42|Prpl4|-|4 E2|4 78,68 cM|protein-coding	105.996	53.6446	47.0222	62.6501	82.2659	32.2738	34.1445	55.4225	-1.14267	0.0689137	-1.21871	0.0304181	0.076043	0.999925	0.656886	0.255816	-0.485785	1	-0.561828	0.541786	59.1775	94.1309	42.9592	40.5834	59.0363	Fbxo2
NM_053273	chr11	114675468	114720984	+	Ttyh2|1110001A03Rik|-|11|11 E2|protein-coding	1233.88	951.298	915.696	855.846	1100.13	832.442	888.57	634.84	-0.387816	0.0138763	-0.363486	0.0203921	-0.0243308	0.999925	0.656812	4.02962e-08	0.268995	0.114933	0.293326	0.0914404	926.588	1167.01	891.87	902.133	745.343	Ttyh2
NR_030486	chr6	85336292	85336373	-	Mir705|Mirn705|mmu-mir-705|-|6 C3|6|ncRNA	20.1542	19.6697	19.7988	15.6625	16.732	12.2418	13.0074	8.39735	-0.226733	0.985606	-0.182146	0.99117	-0.0445872	0.999925	0.656258	0.671577	0.429525	1	0.474112	1	15.708	18.4431	15.9557	16.4031	12.0299	Mir705
NM_010288	chr10	56377300	56390419	+	Gja1|AU042049|AW546267|Cnx43|Cx43|Cx43alpha1|Gja-1|Npm1|connexin43|-|10 B4|10 28,64 cM|protein-coding	6937.51	6506.2	7453.03	4674.15	6526.89	5767	5834.65	3901.41	-0.134915	0.340569	-0.0275345	0.987792	-0.107381	0.999925	0.655182	2.91457e-26	0.520267	3.15065e-16	0.627648	1.14223e-23	5950.1	6732.2	6136.6	6643.84	4287.78	Gja1
NM_001113379	chr7	98494222	98501830	+	Lrrc32|AI426318|D11S833Eh|D7H11S833E|EG434215|Garp|-|7 E1|7 53,86 cM|protein-coding	297.834	271.8	497.446	224.869	186.841	169.159	237.386	95.7298	-0.13227	0.975455	0.55915	0.0873309	-0.69142	0.0550494	0.654717	0.0135385	0.522447	0.100231	1.21387	1.18285e-07	247.633	242.337	220.479	367.416	160.3	Lrrc32
NM_144797	chr11	121702427	121717389	+	Metrnl|9430048M07Rik|BC019776|-|11|11 E2|protein-coding	1225.67	738.508	779.579	655.589	1070.85	685.54	735.733	801.107	-0.691795	1.27443e-06	-0.604105	2.92697e-05	-0.0876902	0.999925	0.654188	1.14422e-06	-0.0376068	0.927106	0.0500834	0.934974	836.572	1148.26	712.024	757.656	728.348	Metrnl
NM_001167879	chr5	30105196	30118380	+	Garem2|Fam59b|Gareml|Gm444|-|5|5 B1|protein-coding	150.037	164.51	185.614	87.2627	96.2092	181.401	147.147	69.698	0.501247	0.541521	0.429864	0.650688	0.071383	0.999925	0.653428	0.0965902	1.15467	0.000500304	1.08329	0.00192504	135.235	123.123	172.956	166.38	78.4804	Garem2
NM_001195031	chr3	9687482	9833679	-	Pag1|Cbp|F730007C19Rik|Pag|-|3|3 A1|protein-coding	41.0548	25.9282	33.4105	36.9188	46.0131	37.8383	29.2667	19.3139	-0.445625	0.957559	-0.473279	0.946029	0.0276543	0.999925	0.651324	0.50612	0.205699	1	0.178045	0.94604	33.7181	43.5339	31.8833	31.3386	28.1164	Pag1
NM_175358	chrX	104536970	104671064	-	Zdhhc15|6030457O13Rik|-|X|X D|protein-coding	13.4361	15.1993	16.0866	4.47501	16.732	7.79023	8.94261	14.2755	-0.370643	0.984986	-0.279982	0.99108	-0.0906613	0.999925	0.646242	1	0.275599	1	0.36626	1	12.1172	15.0841	11.4948	12.5146	9.37526	Zdhhc15
NM_029652	chr7	75848338	75874130	+	Klhl25|2810402K13Rik|BC027373|Enc-1|-|7|7 D1|protein-coding	341.874	370.148	284.608	219.276	405.752	415.108	312.991	257.799	0.0752721	0.984986	-0.320161	0.426335	0.395433	0.658916	0.64484	0.000839524	0.720112	0.000203341	0.324679	0.301044	325.945	373.813	392.628	298.8	238.537	Klhl25
NM_001361966	chr6	58831465	58920396	+	Herc3|5730409F18Rik|AI646603|mKIAA0032|-|6|6 B3|protein-coding	606.118	688.44	398.452	412.82	460.131	480.769	384.532	275.433	0.127252	0.961374	-0.419662	0.105286	0.546914	0.0409262	0.6445	0.000387767	0.771752	1.52141e-05	0.224838	0.551738	463.337	533.124	584.604	391.492	344.126	Herc3
NM_027379	chr7	113513834	113571505	+	Far1|2600011M19Rik|2900034E22Rik|3732409C05Rik|AI850429|Mlstd2|-|7|7 F1|protein-coding	10901.9	8473.17	7844.05	6627.49	9180.31	7063.52	6766.3	6176.25	-0.370926	4.27841e-12	-0.458484	6.63482e-19	0.0875581	0.999925	0.64436	3.3862e-38	0.273434	1.15754e-06	0.185876	0.00423201	7879.13	10041.1	7768.34	7305.18	6401.87	Far1
NM_009517	chr3	32334794	32365665	-	Zmat3|Wig1|-|3|3 A3|protein-coding	1829.55	1649.57	1275.79	1190.35	1338.56	1309.87	1177.99	847.293	-0.0949357	0.93724	-0.350073	0.00982511	0.255138	0.517945	0.642857	1.67479e-09	0.547921	1.04174e-06	0.292783	0.0459903	1327.37	1584.06	1479.72	1226.89	1018.82	Zmat3
NR_073175	chr17	34597850	34600937	+	Ager|RAGE|-|17|17 B1|protein-coding	15.6755	10.7289	3.71228	8.95002	19.5207	17.8062	7.31668	14.2755	-0.350171	0.984986	-1.71688	0.431892	1.36671	0.999925	0.640607	1	0.290436	1	-1.07628	1	12.2482	17.5981	14.2676	5.51448	11.6128	Ager
NM_001243857	chr14	62555737	62608485	+	Fam124a|EG629059|-|14 D1|14|protein-coding	23.14	13.4112	6.18714	21.2563	13.9434	1.11289	5.69075	5.87815	-1.63317	0.64856	-1.51407	0.656637	-0.119091	0.999925	0.639704	1	-0.993462	1	-0.87437	1	11.3275	18.5417	7.26203	5.93894	13.5672	Fam124a
NR_152133	chr5	8773577	8798523	-	Gm5106|A230021K14|EG330031|-|5|5 A1|ncRNA	23.8864	18.7756	25.986	17.9	33.4641	18.9191	25.2019	18.4742	-0.582454	0.93724	-0.14652	0.99117	-0.435934	0.999925	0.638356	0.592213	0.055902	1	0.491836	1	22.8259	28.6752	18.8474	25.5939	18.1871	Gm5106
NR_002173	chr7	99479563	99479707	-	Snord15b|Gm5775|Rnu15-b|Rnu15b|U15B|-|7 E1|7|snoRNA	3.73225	2.68223	1.23743	3.35626	4.18301	2.22578	13.0074	1.67947	-0.666401	0.984986	0.701931	0.987322	-1.36833	0.999925	0.637499	1	-0.0289023	1	1.33943	1	4.01298	3.95763	2.45401	7.12243	2.51786	Snord15b
NM_152922	chr17	34613350	34615971	-	Egfl8|Ng3|-|17 B1|17 18,19 cM|protein-coding	29.858	22.3519	22.2737	31.3251	39.0414	30.048	25.2019	13.4358	-0.387988	0.97379	-0.519992	0.949041	0.132004	0.999925	0.637338	0.590767	0.24935	1	0.117346	1	26.692	34.4497	26.2	23.7378	22.3804	Egfl8
NM_007817	chr7	27119955	27133660	+	Cyp2f2|Cyp2f|-|7|7 A3|protein-coding	38.8154	18.7756	22.2737	16.7813	16.732	15.5805	18.6982	17.6344	-0.669761	0.932407	-0.407432	0.977347	-0.262329	0.999925	0.63701	0.63097	-0.032752	1	0.229577	1	20.6614	27.7737	17.178	20.4859	17.2079	Cyp2f2
NM_001346967	chr1	156330415	156420915	-	Axdnd1|9430070O13Rik|Gm979|-|1|1 G3|protein-coding	18.6613	8.0467	2.47485	10.0688	12.549	3.33867	8.94261	10.0768	-1.45072	0.787098	-1.38601	0.78194	-0.0647131	0.999925	0.636949	1	-0.813773	1	-0.74906	1	9.26984	15.6051	5.69268	5.70873	10.0728	Axdnd1
NR_028527	chr17	34950950	34951008	-	Snord52|MBII-297|-|17 B1|17|snoRNA	26.1258	11.623	19.7988	15.6625	29.2811	31.1609	9.75558	20.1536	-0.429131	0.978573	-0.911296	0.820077	0.482165	0.999925	0.636847	0.659828	0.207717	1	-0.274448	1	20.4452	27.7034	21.392	14.7772	17.9081	Snord52
NM_152801	chrX	57231485	57338729	-	Arhgef6|1600028C08Rik|1700038J06Rik|4930592P22Rik|alpha-PIX|-|X|X A6|protein-coding	26.8722	23.246	17.324	22.3751	15.3377	20.032	11.3815	6.71788	0.0933183	0.994212	-0.530216	0.968697	0.623534	0.999925	0.635657	0.672949	0.728975	1	0.105441	1	17.9108	21.105	21.639	14.3527	14.5465	Arhgef6
NM_001101445	chr17	32506462	32528894	+	Cyp4f17|EG208285|-|17|17 B1|protein-coding	149.29	135.006	121.268	142.082	164.532	106.837	88.6131	68.8583	-0.390665	0.845057	-0.601725	0.416138	0.21106	0.999925	0.634853	0.148488	0.244188	0.751256	0.0331275	0.986645	122.061	156.911	120.922	104.941	105.47	Cyp4f17
NM_019781	chr4	148960535	149099812	-	Pex14|Pex14p|R75137|-|4|4 E2|protein-coding	856.925	669.664	627.376	524.695	842.179	666.621	616.227	569.341	-0.347577	0.0623265	-0.452609	0.0024006	0.105032	0.999925	0.634546	5.52122e-07	0.286969	0.105737	0.181937	0.48725	671.629	849.552	668.143	621.801	547.018	Pex14
NM_019933	chr1	119658093	119837071	-	Ptpn4|PTPMEG|Ptn4|TEP|TEP/mPTPMEG|hPTP-MEG|-|1 E2,3|1 52,39 cM|protein-coding	330.678	222.625	221.5	208.088	319.303	204.772	235.76	210.774	-0.604466	0.0344496	-0.505202	0.100512	-0.0992639	0.999925	0.63422	0.00528461	0.029754	0.966025	0.129018	0.865874	244.187	324.99	213.699	228.63	209.431	Ptpn4
NM_001164532	chr11	113698171	113709526	-	Cpsf4l|0610010C04Rik|1500000C01Rik|D11Ertd636e|-|11 E2|11 79,17 cM|protein-coding	9.70386	1.78815	1.23743	2.23751	0	3.33867	1.62593	3.35894	-0.780157	0.984986	-1.60436	0.949041	0.824205	0.999925	0.634073	1	-0.146083	1	-0.970288	1	2.91131	4.85193	2.56341	1.43168	2.79822	Cpsf4l
NM_001081336	chr14	78559350	78732729	-	Dgkh|5930402B05Rik|D130015C16|DGK|-|14|14 D3|protein-coding	738.986	792.153	739.982	507.914	837.996	773.459	651.185	504.681	-0.00454617	0.999234	-0.179376	0.727383	0.17483	0.999925	0.633393	3.90198e-06	0.628847	8.49223e-06	0.454017	0.00510194	693.294	788.491	782.806	695.583	506.297	Dgkh
NM_008353	chr8	70808449	70821423	+	Il12rb1|CD212|IL-12R[b]|-|8 B3,3|8 34,21 cM|protein-coding	14.1826	5.36446	7.42456	6.71252	5.57735	11.1289	13.0074	6.71788	-0.365446	0.984986	-0.0253511	0.998013	-0.340095	0.999925	0.633015	1	0.267569	1	0.607664	1	8.76446	9.87995	8.24668	10.216	6.7152	Il12rb1
NM_001277289	chr8	23058259	23150497	+	Ank1|Ank-1|nb|pale|-|8 A2|8 11,42 cM|protein-coding	88.0812	114.442	97.7568	53.7001	132.462	89.0312	77.2316	86.4927	-0.0804568	0.989631	-0.314171	0.946029	0.233714	0.999925	0.632709	0.244174	0.552252	0.413805	0.318539	0.789436	92.3997	110.272	101.737	87.4942	70.0964	Ank1
NM_001130178	chr1	135836334	135852268	+	Tnnt2|Tnt|cTnT|-|1 E4|1 59,32 cM|protein-coding	98.5315	108.183	101.469	64.8876	103.181	106.837	121.945	65.4994	0.0937574	0.985502	0.149009	0.984741	-0.0552517	0.999925	0.63145	0.156426	0.725207	0.114933	0.780459	0.0969968	96.3167	100.856	107.51	111.707	65.1935	Tnnt2
NM_133348	chr4	152178100	152271855	+	Acot7|2410041A17Rik|Ach1|Act|Bach|CTE-IIa|Cte-II|Lach1|-|4|4 E2|protein-coding	2475.23	2292.41	2231.08	1531.57	2663.18	2308.13	2269.8	1785.28	-0.157102	0.379474	-0.190871	0.138334	0.0337688	0.999925	0.630283	3.16846e-16	0.473181	7.03457e-09	0.439412	1.48587e-07	2194.59	2569.21	2300.27	2250.44	1658.42	Acot7
NM_011396	chr11	53864542	53891703	-	Slc22a5|Lstpl|Octn2|jvs|-|11 B1,3|11 32,02 cM|protein-coding	251.554	233.354	242.536	159.982	197.996	203.659	173.974	130.159	-0.0367156	0.991693	-0.120327	0.984432	0.0836111	0.999925	0.629658	0.0193432	0.592942	0.0464075	0.509331	0.14143	199.152	224.775	218.507	208.255	145.07	Slc22a5
NM_144865	chr18	34840589	34847463	+	Reep2|-|-|18|18 B1|protein-coding	11.1968	1.78815	0	4.47501	4.18301	7.79023	1.62593	7.55762	-1.09307	0.965858	-3.47871	0.402251	2.38564	0.999925	0.629605	1	-0.463466	1	-2.84911	1	4.82709	7.68988	4.78919	0.812965	6.01631	Reep2
NM_008991	chr3	121758904	121815302	-	Abcd3|AI313901|AU018866|AW146054|PMP68|PMP70|Pxmp1|-|3 G1|3 52,94 cM|protein-coding	1835.52	1671.03	1700.23	1189.23	1797.3	1679.35	1317.82	1156.32	-0.115406	0.879594	-0.275448	0.0699986	0.160042	0.999925	0.628798	1.1214e-09	0.513392	2.82753e-06	0.35335	0.00545339	1543.35	1816.41	1675.19	1509.02	1172.77	Abcd3
NM_021534	chr2	154587044	154603673	-	Pxmp4|3010018P03Rik|Pmp24|-|2|2 H1|protein-coding	181.387	123.383	121.268	110.757	158.954	71.225	75.6057	106.646	-0.827497	0.0902199	-0.818003	0.0727166	-0.00949383	0.999925	0.627645	0.121056	-0.199852	0.799122	-0.190358	0.872142	118.653	170.171	97.3038	98.4368	108.701	Pxmp4
NM_010468	chr2	74711993	74748271	+	Hoxd3|Hox-4,1|Hox-5,5|-|2 C3|2 44,13 cM|protein-coding	26.1258	16.0934	24.7485	22.3751	48.8018	32.2738	23.576	24.3523	-0.629556	0.906191	-0.574293	0.923188	-0.0552626	0.999925	0.625683	0.572634	-0.00387248	1	0.0513901	1	27.2933	37.4638	24.1836	24.1623	23.3637	Hoxd3
NM_010517	chr11	99041244	99052655	+	Igfbp4|AI875747|Deb2|IBP-4|IGFBP-4|-|11|11 D|protein-coding	1024.88	719.732	684.297	729.427	797.56	500.801	562.572	466.893	-0.584966	0.00012763	-0.536694	0.000419095	-0.0482716	0.999925	0.625083	5.03989e-06	0.0401175	0.920975	0.0883891	0.857545	685.77	911.218	610.267	623.434	598.16	Igfbp4
NM_001163610	chrX	101849385	102092055	+	Nhsl2|1110062M06Rik|6430511F03|AI225852|AW488865|EG621083|Gm10456|-|X|X D|protein-coding	64.9412	81.361	55.6842	39.1563	82.2659	57.8703	58.5335	55.4225	-0.054415	0.994053	-0.355102	0.946029	0.300687	0.999925	0.623709	0.331931	0.569294	1	0.268607	0.86673	61.9044	73.6035	69.6157	57.1088	47.2894	Nhsl2
NM_178193	chr13	23756937	23757386	+	Hist1h4b|-|-|13|13 A3,1|protein-coding	8.95741	16.9875	43.31	26.8501	50.1961	18.9191	13.8204	12.596	-0.734531	0.976518	-0.100587	0.996454	-0.633944	0.999925	0.623408	0.82392	-0.111123	1	0.522821	1	23.9546	29.5768	17.9533	28.5652	19.723	Hist1h4b
NM_018826	chr8	92357796	92361456	+	Irx5|-|-|8 C5|8 44,93 cM|protein-coding	50.0122	31.2927	37.1228	42.5126	58.5621	53.4187	45.526	27.7113	-0.376501	0.965121	-0.390522	0.950932	0.0140208	0.999925	0.623299	0.460798	0.246798	1	0.232777	0.917638	43.2698	54.2872	42.3557	41.3244	35.1119	Irx5
NR_110483	chr15	85703773	85707524	+	Lncppara|Lincppara|Mirlet7bhg|linc-Ppara|-|15 E2|15|ncRNA	12.6897	7.15262	7.42456	15.6625	20.915	14.4676	2.43889	6.71788	-0.623549	0.970321	-1.84625	0.499837	1.2227	0.999925	0.622401	1	-0.00114782	1	-1.22385	1	10.9336	16.8024	10.8101	4.93173	11.1902	Lncppara
NM_013563	chrX	101264385	101268255	-	Il2rg|CD132|[g]c|gamma(c)|gc|p64|-|X D|X 43,9 cM|protein-coding	12.6897	6.25854	14.8491	8.95002	12.549	1.11289	0.812965	7.55762	-2.10763	0.628899	-1.25971	0.901622	-0.847917	0.999925	0.621729	1	-1.4859	1	-0.637984	1	8.09748	12.6193	3.68572	7.83105	8.25382	Il2rg
NM_028183	chr3	36475937	36482299	+	1810062G17Rik|-|-|3|3 B|protein-coding	11.1968	7.15262	14.8491	5.59376	8.36602	12.2418	17.0723	7.55762	-0.0849271	0.996485	0.658401	0.967533	-0.743329	0.999925	0.621621	1	0.536694	1	1.28002	1	10.5037	9.78139	9.69721	15.9607	6.57569	1810062G17Rik
NM_145852	chr15	31441210	31453689	-	Ropn1l|ASP|AV047578|Akapasp|-|15|15 B2|protein-coding	54.4909	51.8565	94.0445	41.3938	46.0131	27.8223	36.5834	25.1921	-0.380721	0.958942	0.270684	0.977347	-0.651405	0.999925	0.621476	0.44008	0.240755	1	0.892159	0.283248	47.1746	50.252	39.8394	65.3139	33.293	Ropn1l
NM_028089	chr19	39007019	39042687	+	Cyp2c55|2010318C06Rik|-|19|19 C3|protein-coding	20.9006	28.6105	25.986	19.0188	33.4641	13.3547	10.5685	16.7947	-0.439508	0.974713	-0.678073	0.929097	0.238565	0.999925	0.618743	0.665679	0.179234	1	-0.0593308	1	21.0872	27.1823	20.9826	18.2773	17.9067	Cyp2c55
NM_027695	chr14	16238656	16249808	-	Oxsm|4933425A18Rik|C80494|-|14|14 A2|protein-coding	458.321	304.88	305.645	311.013	414.118	347.222	341.445	261.158	-0.42574	0.211026	-0.430208	0.158839	0.00446852	0.999925	0.616883	0.00271997	0.191143	0.628706	0.186675	0.715177	342.975	436.219	326.051	323.545	286.085	Oxsm
NM_207267	chrX	136954988	136976874	-	Tmsb15l|4930488E11Rik|Tb15r|Tmsb15b1-Tmsb15b2|Tmsb15r|-|X|X F1|protein-coding	25.3793	13.4112	19.7988	7.83127	18.1264	24.4836	17.0723	22.6729	-0.302804	0.984986	-0.295919	0.987792	-0.00688515	0.999925	0.6168	0.686839	0.313996	1	0.320882	1	18.597	21.7528	18.9474	18.4355	15.2521	Tmsb15l
NR_027388	chr5	25530018	25531466	+	1700096K18Rik|-|-|5|5 B1|ncRNA	14.1826	9.83485	8.66199	27.9688	13.9434	2.22578	4.06482	1.67947	-1.62484	0.750474	-1.36025	0.820099	-0.264585	0.999925	0.616618	1	-1.00822	1	-0.743632	1	10.3202	14.063	6.03032	6.36341	14.8241	1700096K18Rik
NM_001355619	chr2	166073899	166155285	-	Sulf2|2010004N24Rik|AU020235|MSulf-2|mKIAA1247|-|2|2 H3|protein-coding	559.091	438.992	449.186	377.02	363.922	271.545	260.962	228.408	-0.381435	0.215558	-0.392129	0.147423	0.0106942	0.999925	0.615176	0.000674309	0.233742	0.450632	0.223047	0.548782	368.641	461.507	355.269	355.074	302.714	Sulf2
NM_001163256	chr4	141576062	141599924	-	Fblim1|2410043F08Rik|Cal|Fblp1|Gt10|migfilin|migfilin(s)|-|4|4 D3|protein-coding	1971.38	1607.55	1314.15	1292.16	1627.19	1332.13	1203.19	1060.59	-0.292235	0.0153991	-0.508898	5.97985e-08	0.216663	0.533789	0.61508	3.90452e-12	0.322845	0.00225445	0.106182	0.643533	1426.04	1799.28	1469.84	1258.67	1176.37	Fblim1
NM_001164320	chr15	81686167	81697287	-	Chadl|AY100452|D930017K21Rik|-|15|15 E1|protein-coding	38.8154	25.0342	43.31	22.3751	32.0697	34.4996	40.6482	24.3523	-0.275127	0.981973	0.227363	0.987792	-0.50249	0.999925	0.614442	0.531748	0.339315	1	0.841805	0.438574	32.6381	35.4426	29.7669	41.9791	23.3637	Chadl
NR_045187	chr11	95858817	95861046	+	4833417C18Rik|-|-|11|11 D|ncRNA	6.71805	20.5638	12.3743	5.59376	9.76036	8.90312	9.75558	5.03841	0.817487	0.951107	0.431662	0.987792	0.385825	0.999925	0.613871	1	1.43136	1	1.04553	1	9.83842	8.2392	14.7335	11.0649	5.31609	4833417C18Rik
NM_001033123	chr2	175275124	175283850	+	Gm14288|-|-|2|2 H4|protein-coding	15.6755	17.8815	6.18714	8.95002	6.97168	7.79023	17.0723	5.87815	0.160243	0.991693	0.181178	0.995205	-0.0209345	0.999925	0.612854	1	0.773098	1	0.794032	1	10.8008	11.3236	12.8359	11.6297	7.41408	Gm14288
NM_001356493	chr4	135963725	135968178	+	Gale|2310002A12Rik|AI323962|-|4|4 D3|protein-coding	632.99	445.251	511.058	417.295	481.046	337.206	313.804	310.702	-0.508873	0.0188227	-0.455964	0.0385569	-0.0529092	0.999925	0.612336	0.000378283	0.103463	0.798905	0.156372	0.731972	431.169	557.018	391.228	412.431	363.998	Gale
NM_172910	chr8	14095875	14847686	+	Dlgap2|6430596N04Rik|Dap-2|Dap2|Sapap2|-|8|8 A1,1|protein-coding	9.70386	16.0934	11.1368	6.71252	1.39434	7.79023	1.62593	0.839735	1.49843	0.858043	0.153017	0.995874	1.34542	0.999925	0.612296	1	2.11073	1	0.765313	1	6.91211	5.5491	11.9418	6.38139	3.77613	Dlgap2
NM_001033336	chr14	118482692	118706219	-	Abcc4|ABCC4-N1|D630049P08Rik|MOATB|MRP4|-|14|14 E4|protein-coding	507.586	530.188	511.058	383.732	571.678	454.059	441.44	323.298	-0.129727	0.952462	-0.179812	0.860409	0.0500843	0.999925	0.610591	0.00055235	0.480864	0.0177598	0.43078	0.0551544	465.38	539.632	492.124	476.249	353.515	Abcc4
NR_153415	chr7	133686355	133710447	-	Uros|AI415298|UROIIIS|Uros3|-|7 F3|7 77,26 cM|protein-coding	173.177	109.972	128.692	108.519	150.588	123.531	118.693	104.127	-0.477265	0.554053	-0.394272	0.691654	-0.0829935	0.999925	0.61055	0.0900431	0.133285	0.861053	0.216278	0.819373	127.162	161.882	116.751	123.693	106.323	Uros
NR_045708	chr11	3309000	3320722	+	Gm11944|-|-|11|11 A1|ncRNA	26.1258	8.94077	6.18714	12.3063	12.549	24.4836	29.2667	16.7947	-0.508969	0.975687	-0.447001	0.984432	-0.0619673	0.999925	0.61051	0.72992	0.101542	1	0.163509	1	17.0818	19.3374	16.7122	17.7269	14.5505	Gm11944
NM_001361936	chr11	87578389	87590539	+	Sept4|ARTS|Bh5|Pnutl2|-|11|11 C|protein-coding	9.70386	6.25854	6.18714	5.59376	9.76036	15.5805	6.50372	7.55762	0.0605816	0.997412	-0.654905	0.977041	0.715486	0.999925	0.610079	1	0.67066	1	-0.0448261	1	8.39318	9.73211	10.9195	6.34543	6.57569	2004-09-01
NM_130858	chr11	95509846	95514565	-	Nxph3|-|-|11|11 D|protein-coding	14.929	10.7289	14.8491	8.95002	15.3377	18.9191	8.94261	10.9166	-0.052587	0.997278	-0.363963	0.987792	0.311376	0.999925	0.609541	0.736513	0.556954	1	0.245578	1	12.9466	15.1334	14.824	11.8959	9.93329	Nxph3
NM_029774	chr2	35751226	35979624	-	Ttll11|4932702F08Rik|4933424A20Rik|AU043211|D2Ertd624e|-|2 B|2 23,9 cM|protein-coding	29.1116	20.5638	33.4105	22.3751	41.8301	27.8223	20.3241	23.5126	-0.541676	0.93724	-0.393917	0.974999	-0.147759	0.999925	0.609337	0.589891	0.0676607	1	0.21542	1	27.3687	35.4708	24.193	26.8673	22.9438	Ttll11
NM_199475	chr3	95282935	95296164	+	Mindy1|1810005H09Rik|4930504E06Rik|AA562754|AA960384|AW561904|Fam63a|cI-40|mKIAA1390|ni|-|3|3 F2,1|protein-coding	1256.28	1310.72	1190.41	814.452	1257.69	1201.92	1051.16	828.819	0.000888204	0.99973	-0.167392	0.560004	0.16828	0.999925	0.60908	4.22708e-09	0.609968	7.03457e-09	0.441688	0.000142549	1113.93	1256.98	1256.32	1120.78	821.635	Mindy1
NR_105915	chr14	69692248	69692320	+	Mir6950|Gm27586|mmu-mir-6950|-|14|14 D2|ncRNA	6.71805	9.83485	6.18714	2.23751	8.36602	21.1449	15.4463	9.23709	0.89506	0.93724	0.352047	0.988077	0.543013	0.999925	0.609062	1	1.50412	1	0.961109	1	9.89649	7.54204	15.4899	10.8167	5.7373	Mir6950
NM_025794	chr3	79603788	79628767	-	Etfdh|0610010I20Rik|AV001013|-|3 E3|3 34,91 cM|protein-coding	874.84	1056.8	774.63	577.276	818.476	834.668	738.172	532.392	0.15819	0.808419	-0.157949	0.778678	0.316139	0.318736	0.607376	2.09925e-06	0.765566	7.88514e-10	0.449427	0.00249911	775.907	846.658	945.734	756.401	554.834	Etfdh
NM_009949	chr4	107903982	107923589	-	Cpt2|AI323697|CPTII|-|4 C7|4 50,18 cM|protein-coding	709.874	700.063	592.728	424.007	725.055	701.121	547.938	517.277	-0.034194	0.989631	-0.334632	0.139191	0.300438	0.788609	0.60602	4.03707e-05	0.571826	0.000225961	0.271389	0.258185	614.758	717.465	700.592	570.333	470.642	Cpt2
NM_001356483	chr3	90265235	90280665	+	Dennd4b|-|-|3|3 F1|protein-coding	185.866	131.429	178.19	110.757	182.658	130.208	138.204	130.159	-0.493891	0.474878	-0.229258	0.943021	-0.264633	0.999925	0.60545	0.0756708	0.111559	0.881594	0.376192	0.51199	148.434	184.262	130.819	158.197	120.458	Dennd4b
NM_009394	chr2	164777162	164779734	-	Tnnc2|Tncs|-|2|2 H3|protein-coding	5.22515	1.78815	8.66199	5.59376	13.9434	12.2418	4.06482	5.87815	-0.538371	0.984986	-0.380586	0.99108	-0.157785	0.999925	0.605441	1	0.0670691	1	0.224854	1	7.17465	9.58426	7.01497	6.36341	5.73595	Tnnc2
NM_001361307	chr6	138140527	138156754	+	Mgst1|1500002K10Rik|Gst|-|6|6 G1|protein-coding	310.523	210.108	227.687	190.188	211.939	104.612	165.845	148.633	-0.756256	0.0239764	-0.397684	0.539089	-0.358572	0.999925	0.605203	0.0384604	-0.151053	0.807723	0.207519	0.777615	196.192	261.231	157.36	196.766	169.411	Mgst1
NR_045298	chr1	127753617	127774054	-	2900009J06Rik|-|-|1|1 E3|ncRNA	7.4645	0	4.94971	13.425	1.39434	0	0	0	-3.88853	0.879594	-1.75258	0.984432	-2.13595	0.999925	0.604938	1	-3.28359	1	-1.14764	1	3.4042	4.42942	0	2.47485	6.71252	2900009J06Rik
NM_001110218	chr10	122678762	122945793	+	Ppm1h|A430075L18Rik|ARHCL1|C030002B11Rik|-|10|10 D2|protein-coding	23.8864	23.246	11.1368	12.3063	29.2811	5.56445	11.3815	21.8331	-0.891382	0.894897	-1.22949	0.664537	0.338103	0.999925	0.60488	0.711442	-0.286501	1	-0.624605	1	17.3295	26.5837	14.4052	11.2592	17.0697	Ppm1h
NM_001289675	chr6	85469576	85502994	-	Fbxo41|9630017H13|D6Ertd538e|-|6 C3|6 37,48 cM|protein-coding	8.21096	10.7289	2.47485	16.7813	11.1547	0	2.43889	2.51921	-1.54871	0.88675	-2.06885	0.691709	0.520137	0.999925	0.604405	1	-0.944305	1	-1.46444	1	6.7886	9.68282	5.36446	2.45687	9.65025	Fbxo41
NM_001289684	chrX	20425688	20519939	+	Jade3|5730598B06|AI851988|AW544806|Phf16|mKIAA0215|-|X|X A1,3|protein-coding	698.678	480.12	540.756	444.145	734.815	557.558	553.629	500.482	-0.471423	0.00665776	-0.39282	0.0347704	-0.0786032	0.999925	0.603955	2.07979e-05	0.132532	0.659171	0.211135	0.434227	563.773	716.746	518.839	547.192	472.314	Jade3
NM_001127340	chr6	125049927	125054193	+	Acrbp|OY-TES-1|sp32|-|6|6 F2|protein-coding	29.858	30.3986	23.5111	15.6625	34.8584	22.2578	26.8278	26.8715	-0.272105	0.984986	-0.359637	0.977347	0.0875321	0.999925	0.603245	0.600075	0.33114	1	0.243608	1	26.2807	32.3582	26.3282	25.1695	21.267	Acrbp
NM_020583	chr7	78913765	78920396	+	Isg20|1600023I01Rik|2010107M23Rik|20kDa|DnaQL|HEM45|-|7|7 D2|protein-coding	72.4057	74.2084	55.6842	34.6813	52.9848	44.5156	67.4761	47.0252	-0.0870301	0.989631	-0.0151159	0.998013	-0.0719142	0.999925	0.602913	0.41597	0.515883	1	0.587797	0.571713	56.1227	62.6952	59.362	61.5801	40.8533	Isg20
NR_003568	chr13	12614065	12650395	-	Gpr137b-ps|2310041G17Rik|-|13|13 A1|pseudo	213.485	156.464	189.326	148.794	214.728	132.434	132.513	132.678	-0.567721	0.244857	-0.427735	0.51157	-0.139985	0.999925	0.602227	0.0554032	0.0345068	0.968534	0.174492	0.847429	165.053	214.106	144.449	160.92	140.736	Gpr137b-ps
NM_027913	chr19	10634233	10666213	+	Vwce|1300015B04Rik|-|19|19 A|protein-coding	14.1826	3.57631	12.3743	6.71252	5.57735	8.90312	4.06482	5.87815	-0.556271	0.983916	-0.330737	0.99117	-0.225534	0.999925	0.598556	1	0.042285	1	0.267819	1	7.65864	9.87995	6.23972	8.21955	6.29533	Vwce
NM_001004139	chr7	39517766	39540415	+	Zfp619|3000002G13Rik|-|7|7 B3|protein-coding	73.8986	78.6788	64.3462	50.3439	87.8432	56.7574	52.0297	55.4225	-0.24877	0.970321	-0.476335	0.824404	0.227565	0.999925	0.598245	0.324439	0.349475	0.697328	0.12191	0.947745	64.915	80.8709	67.7181	58.188	52.8832	Zfp619
NM_183287	chr16	17113398	17125202	-	2610318N02Rik|AL033325|-|16|16 A3|protein-coding	330.678	227.99	261.097	211.444	356.95	368.367	336.567	247.722	-0.244256	0.839702	-0.221528	0.867442	-0.0227274	0.999925	0.598226	0.011089	0.35397	0.291002	0.376697	0.289093	292.602	343.814	298.178	298.832	229.583	2610318N02Rik
NM_144520	chr11	4097040	4118729	-	Sec14l2|1300013M05Rik|Spf|TAP|-|11|11 A1|protein-coding	24.6329	16.0934	11.1368	3.35626	4.18301	3.33867	6.50372	10.0768	-0.552776	0.983916	-0.523895	0.986138	-0.0288802	0.999925	0.596738	1	0.0439629	1	0.0728431	1	9.9152	14.4079	9.71603	8.82028	6.71654	Sec14l2
NM_022305	chr4	40804582	40854537	-	B4galt1|B-1,4-GalT|B-1,4-GalT1|GalT|Ggtb|Ggtb2|b4Gal-T1|beta-1,4-GalT|beta-1,4-GalT1|beta4Gal-T1|-|4 A5|4 20,46 cM|protein-coding	3259.75	2981.75	3053.97	2143.53	2968.54	3038.19	2830.74	1980.1	-0.0496023	0.966488	-0.0834687	0.83427	0.0338663	0.999925	0.596582	3.81372e-18	0.54698	5.36273e-15	0.513114	4.7378e-13	2782.07	3114.15	3009.97	2942.36	2061.81	B4galt1
NM_017465	chr7	45729983	45759612	-	Sult2b1|AI326997|BB173635|ST2B1|SULT2B|-|7|7 B3|protein-coding	8.21096	0	1.23743	6.71252	4.18301	1.11289	8.94261	1.67947	-3.69389	0.598506	-0.382184	0.99117	-3.31171	0.999925	0.595899	1	-3.098	1	0.213715	1	4.00986	6.19698	0.556445	5.09002	4.19599	Sult2b1
NR_105950	chr19	3288920	3288983	+	Mir6984|Gm27771|mmu-mir-6984|-|19|19 A|ncRNA	3.73225	9.83485	0	1.11875	1.39434	0	0.812965	1.67947	0.638076	0.985606	-2.15974	0.946641	2.79781	0.999925	0.595703	1	1.23378	1	-1.56403	1	2.32158	2.56329	4.91743	0.406482	1.39911	Mir6984
NR_033450	chr12	104247896	104254405	+	Serpina3h|6C28|Spi2|-|12|12 E|pseudo	116.446	99.2426	76.7205	72.7189	68.3225	75.6765	45.526	48.7046	-0.0570887	0.991693	-0.603413	0.550544	0.546325	0.999925	0.595307	0.261004	0.538218	0.405782	-0.00810629	0.995945	75.4197	92.3844	87.4596	61.1233	60.7118	Serpina3h
NR_045889	chr16	84972211	84979451	+	Gm10791|-|-|16 C3,3|16|ncRNA	8.21096	7.15262	0	7.83127	4.18301	2.22578	0	1.67947	-0.51656	0.984986	-4.96933	0.185773	4.45277	0.96112	0.593547	1	0.076987	1	-4.37579	1	3.91039	6.19698	4.6892	0	4.75537	Gm10791
NM_011844	chr6	88724412	88828360	+	Mgll|AA589436|Magl|Mgl|-|6|6 D1|protein-coding	18.6613	10.7289	7.42456	5.59376	4.18301	1.11289	8.94261	6.71788	-1.00254	0.952462	-0.166605	0.995537	-0.83593	0.999925	0.592844	1	-0.409692	1	0.426239	1	7.92061	11.4221	5.92091	8.18359	6.15582	Mgll
NM_019769	chr2	119547707	119587022	+	Chp1|1500003O03Rik|AA960066|AI046351|Cahp|Chp|Sid470p|p24|vac|-|2|2 E5|protein-coding	5017.64	3848.11	3556.37	3178.38	5082.36	3934.07	3738.01	3531.09	-0.377013	2.29949e-09	-0.471044	4.2452e-15	0.0940315	0.999925	0.591314	1.92995e-24	0.214301	0.00302457	0.12027	0.24913	3985.75	5050	3891.09	3647.19	3354.73	Chp1
NR_040294	chr19	44972117	44984550	-	4930414N06Rik|-|-|19|19 C3|ncRNA	37.3225	27.7164	18.5614	20.1375	46.0131	25.5965	44.7131	36.9484	-0.614709	0.896257	-0.45741	0.949041	-0.157299	0.999925	0.591137	0.570742	-0.023572	1	0.133727	0.964858	32.1261	41.6678	26.6564	31.6372	28.5429	4930414N06Rik
NM_007977	chrX	75172715	75380041	-	F8|Cf-8|Cf8|FVIII|-|X A7,3|X 38,17 cM|protein-coding	126.15	84.0433	89.0948	92.8565	104.575	46.7414	37.3964	62.1404	-0.860449	0.220398	-0.959451	0.0935704	0.0990016	0.999925	0.59102	0.272425	-0.269429	0.766662	-0.368431	0.731367	80.3748	115.363	65.3923	63.2456	77.4984	F8
NM_008548	chr10	53906033	54075796	-	Man1a|Man1a1|PCR1|-|10|10 B3|protein-coding	1163.72	860.103	1029.54	767.464	1080.61	876.958	891.822	723.012	-0.369946	0.0107093	-0.228458	0.282146	-0.141488	0.999925	0.590509	1.42243e-07	0.220563	0.199266	0.362051	0.00868007	924.153	1122.16	868.53	960.681	745.238	Man1a
NR_033729	chr9	20607475	20617271	+	Fbxl12os|5730577I03Rik|-|9|9 A3|pseudo	23.8864	13.4112	11.1368	21.2563	26.4924	14.4676	12.1945	12.596	-0.850285	0.879594	-1.09562	0.686	0.245337	0.999925	0.58913	0.687308	-0.261155	1	-0.506492	1	16.9301	25.1894	13.9394	11.6657	16.9262	Fbxl12os
NM_172742	chr7	64287670	64340806	+	Mtmr10|BB128963|C79734|-|7|7 C|protein-coding	1946.74	1797.99	1395.82	1320.13	2184.93	1778.4	1531.63	1420.83	-0.20258	0.187879	-0.493778	2.61751e-08	0.291199	0.0328023	0.589117	2.34695e-12	0.386537	3.49948e-05	0.0953386	0.671624	1672.06	2065.83	1788.19	1463.72	1370.48	Mtmr10
NM_001331048	chr8	106870836	106882902	+	Has3|-|-|8 D3|8 53,28 cM|protein-coding	45.5335	36.6572	28.4608	30.2063	47.4074	67.8863	43.0871	32.7497	0.10492	0.989631	-0.414636	0.946641	0.519556	0.999925	0.5865	0.497171	0.69142	1	0.171864	0.940292	41.4985	46.4705	52.2717	35.774	31.478	Has3
NM_175306	chr4	132355925	132422446	-	Phactr4|3110001B12Rik|AI527228|AW495572|C330013F19Rik|N28169|mKIAA4120|-|4|4 D2,3|protein-coding	1241.35	974.544	916.934	906.19	1366.45	1032.76	925.154	828.819	-0.374897	0.00664034	-0.498282	2.58967e-05	0.123385	0.999925	0.586435	7.21069e-08	0.211538	0.208343	0.0881528	0.804805	1024.02	1303.9	1003.65	921.044	867.504	Phactr4
NR_028481	chr14	75847923	75848034	+	Snora31|MBI-161|-|14|14 D3|snoRNA	23.8864	20.5638	23.5111	27.9688	32.0697	10.016	20.3241	11.7563	-0.926525	0.818062	-0.361104	0.984432	-0.565421	0.999925	0.586045	0.674794	-0.34048	1	0.224941	1	21.262	27.9781	15.2899	21.9176	19.8626	Snora31
NM_001134384	chr6	90659598	90810123	-	Iqsec1|AW561907|BC026481|BRAG2|D6Ertd349e|cI-43|-|6 D1|6 40,16 cM|protein-coding	3582.22	2962.08	2697.59	2471.32	3225.1	2617.52	2551.9	2076.67	-0.287083	0.000525154	-0.371208	4.74572e-07	0.0841245	0.999925	0.585092	4.14145e-18	0.298009	0.000127311	0.213884	0.0186084	2773.05	3403.66	2789.8	2624.74	2273.99	Iqsec1
NR_015556	chr11	113043906	113201838	-	2610035D17Rik|-|-|11|11 E2|ncRNA	81.3631	90.3018	120.03	78.3127	117.124	90.1441	104.872	53.7431	-0.121968	0.984986	0.192076	0.982987	-0.314044	0.999925	0.584887	0.266385	0.46292	0.502526	0.776964	0.160403	91.9865	99.2437	90.223	112.451	66.0279	2610035D17Rik
NM_144939	chr17	47695207	47704286	+	Frs3|4930417B13Rik|AI449674|Frs2beta|Snt2|-|17|17 C|protein-coding	66.4341	68.844	63.1088	29.0876	57.1678	67.8863	55.2816	53.7431	0.133801	0.984997	-0.0800207	0.994269	0.213822	0.999925	0.584612	0.416671	0.718413	1	0.504591	0.650457	57.6941	61.8009	68.3651	59.1952	41.4153	Frs3
NM_025427	chr14	79288750	79301635	-	Rgcc|1190002H23Rik|Rgc-32|Rgc32|-|14|14 D3|protein-coding	20.1542	16.0934	21.0363	15.6625	33.4641	11.1289	31.7056	19.3139	-0.901501	0.817539	0.00277302	0.999357	-0.904274	0.999925	0.584458	0.665881	-0.317044	1	0.587231	1	21.0699	26.8091	13.6111	26.3709	17.4882	Rgcc
NM_177368	chr10	105187664	105574479	-	Tmtc2|8430438D04Rik|D330034A10Rik|-|10|10 D1|protein-coding	29.1116	21.4579	44.5474	27.9688	39.0414	20.032	18.6982	18.4742	-0.7239	0.879594	-0.18596	0.99108	-0.53794	0.999925	0.58443	0.625694	-0.13947	1	0.39847	1	27.4164	34.0765	20.7449	31.6228	23.2215	Tmtc2
NM_019943	chr5	142527740	142530076	-	Papolb|PAP|Paplob|Papola-ps|Papt|Plap-ps|Tpap|-|5|5 G2|protein-coding	2.23935	11.623	0	1.11875	5.57735	0	4.87779	4.19868	1.14597	0.975455	-0.810216	0.987792	1.95619	0.999925	0.584329	1	1.7303	1	-0.225887	1	3.70437	3.90835	5.8115	2.43889	2.65871	Papolb
NM_013492	chr14	65968483	65981548	+	Clu|AI893575|ApoJ|Cli|D14Ucla3|SP-40|Sgp-2|Sgp2|Sugp-2|-|14 D1|14 34,36 cM|protein-coding	63.4483	71.5262	80.4328	50.3439	122.702	76.7894	54.4686	70.5378	-0.277978	0.96765	-0.412164	0.906239	0.134186	0.999925	0.583908	0.376312	0.305929	0.760629	0.171743	0.929158	73.7811	93.075	74.1578	67.4507	60.4408	Clu
NM_001001986	chr2	153407461	153444479	-	Nol4l|4931410H15|8430427H17Rik|AI429157|Gm1636|-|2|2 H1|protein-coding	17.1684	14.3052	11.1368	10.0688	8.36602	6.67734	12.1945	6.71788	-0.294549	0.984997	-0.0304948	0.998013	-0.264054	0.999925	0.5833	1	0.288751	1	0.552805	1	10.8294	12.7672	10.4913	11.6657	8.39333	Nol4l
NM_001356328	chr16	43861413	43889676	-	Qtrt2|3110012M05Rik|4930470H18Rik|AI648807|Qrtr2|Qtrtd1|-|16|16 B4|protein-coding	824.081	730.461	659.549	534.764	984.402	803.507	701.588	670.948	-0.23174	0.435072	-0.406705	0.00871667	0.174965	0.999925	0.58252	4.42932e-06	0.350781	0.0251623	0.175815	0.504926	738.663	904.241	766.984	680.569	602.856	Qtrt2
NM_183116	chr10	23796986	23827968	+	Slc18b1|1110021L09Rik|-|10|10 A4|protein-coding	359.789	257.494	253.673	228.226	284.445	214.788	182.917	199.857	-0.446339	0.251917	-0.571781	0.0427738	0.125442	0.999925	0.582103	0.0129689	0.135763	0.787291	0.0103217	0.994906	247.649	322.117	236.141	218.295	214.041	Slc18b1
NM_021287	chr19	4711223	4752352	+	Sptbn2|Spnb3|mKIAA0302|-|19 A|19 4,1 cM|protein-coding	41.8012	11.623	29.6983	29.0876	18.1264	13.3547	17.0723	11.7563	-1.16374	0.624311	-0.327125	0.984432	-0.836617	0.999925	0.581116	0.668334	-0.582626	1	0.253991	1	21.565	29.9638	12.4888	23.3853	20.4219	Sptbn2
NR_155436	chr7	48881300	48886608	+	Gm2788|100040465|-|7|7 B4|ncRNA	24.6329	27.7164	17.324	10.0688	34.8584	24.4836	30.8927	31.9099	-0.123468	0.989631	-0.3334	0.984432	0.209932	0.999925	0.579947	0.65187	0.45648	1	0.246547	1	25.2358	29.7456	26.1	24.1083	20.9894	Gm2788
NR_045693	chr9	119238433	119322427	-	Oxsr1|2210022N24Rik|2810422B09Rik|AI462649|AW209236|Osr1|mKIAA1101|-|9|9 F3|protein-coding	2848.45	2634.85	2365.96	1859.37	2843.05	2479.52	2330.77	1943.99	-0.153347	0.313985	-0.277088	0.00121291	0.123742	0.999925	0.57984	1.95691e-16	0.426493	1.22291e-08	0.302751	0.000272636	2413.24	2845.75	2557.18	2348.37	1901.68	Oxsr1
NM_029166	chr10	89744991	89819869	+	Uhrf1bp1l|2010319N22Rik|4930506D01Rik|AA589495|C80672|E030041M21Rik|mKIAA0701|-|10|10 C2|protein-coding	3260.5	3347.43	3243.3	2098.78	2914.16	2945.82	2658.39	2019.56	0.0272669	0.984986	-0.0700117	0.916562	0.0972787	0.999925	0.579684	5.05613e-16	0.606951	2.32478e-17	0.509672	4.84155e-12	2810.99	3087.33	3146.62	2950.85	2059.17	Uhrf1bp1l
NM_145423	chr10	88885992	88929515	+	Slc5a8|Ait|SMCT|-|10|10 C1|protein-coding	5.22515	8.94077	4.94971	1.11875	1.39434	12.2418	13.0074	4.19868	1.44656	0.882399	1.15896	0.93867	0.2876	0.999925	0.578305	1	2.02486	1	1.73726	1	6.38458	3.30974	10.5913	8.97857	2.65871	Slc5a8
NM_175478	chr7	30355514	30362772	-	Lrfn3|A530045B06Rik|SALM4|-|7|7 B1|protein-coding	227.667	236.036	247.485	152.15	230.066	242.61	208.119	153.672	0.0658816	0.985346	-0.0111618	0.997389	0.0770434	0.999925	0.57812	0.031981	0.644002	0.0199987	0.566958	0.068917	212.226	228.866	239.323	227.802	152.911	Lrfn3
NM_025569	chr1	167372384	167393797	-	Mgst3|2010012L10Rik|2010306B17Rik|2700004G04Rik|AA516734|GST-III|-|1|1 H2,3|protein-coding	1371.98	791.259	915.696	846.896	778.04	606.525	570.701	576.058	-0.592407	5.02762e-05	-0.527075	0.000352107	-0.0653326	0.999925	0.577241	1.78281e-05	-0.0151658	0.973603	0.0501668	0.932562	807.144	1075.01	698.892	743.199	711.477	Mgst3
NM_011480	chr11	60199084	60220627	-	Srebf1|ADD1|SREBP1|bHLHd1|-|11|11 B2|protein-coding	3078.36	2152.94	2093.73	2106.61	3010.37	2288.1	2155.17	1981.78	-0.457071	4.0433e-09	-0.519054	4.17235e-12	0.0619834	0.999925	0.576801	1.57313e-15	0.11973	0.358176	0.0577469	0.82234	2358.38	3044.37	2220.52	2124.45	2044.19	Srebf1
NM_152818	chr11	3703731	3863903	-	Osbp2|1700095P05Rik|C630001G20Rik|Gm244|ORP-4|OSBPL1|-|11|11 A1|protein-coding	23.8864	16.9875	21.0363	14.5438	29.2811	16.6934	21.1371	20.9934	-0.643549	0.933558	-0.328948	0.984432	-0.314601	0.999925	0.576589	0.662656	-0.0669597	1	0.247641	1	20.5699	26.5837	16.8404	21.0867	17.7686	Osbp2
NM_029595	chr6	135309129	135310384	-	Pbp2|1700023A18Rik|AI326308|Pebp-2|Pebp2|-|6|6 G1|protein-coding	29.1116	40.2335	44.5474	16.7813	39.0414	45.6285	34.1445	28.551	0.348818	0.968171	0.224794	0.987792	0.124024	0.999925	0.575563	0.574804	0.924381	1	0.800357	0.487355	34.7549	34.0765	42.931	39.3459	22.6661	Pbp2
NM_010258	chr18	11052510	11085635	+	Gata6|AA410133|GATA-6|-|18 A1|18 5,63 cM|protein-coding	469.517	374.618	450.424	317.726	469.891	371.705	477.21	313.221	-0.33203	0.310217	-0.0171341	0.995874	-0.314896	0.970016	0.575439	0.000871097	0.243409	0.38495	0.558305	0.00300812	405.539	469.704	373.162	463.817	315.473	Gata6
NM_028228	chr14	63860312	63919859	+	Pinx1|2210403I16Rik|2610028A01Rik|67-11-3|AU024023|LPTS|LPTS1|-|14|14 D1|protein-coding	556.106	447.933	438.049	331.151	571.678	514.155	452.008	429.944	-0.23708	0.669466	-0.348545	0.193616	0.111465	0.999925	0.574329	0.000697047	0.337249	0.138501	0.225784	0.48725	467.628	563.892	481.044	445.029	380.548	Pinx1
NM_001159637	chr4	155563815	155591001	+	Nadk|4432404C02Rik|BC004012|-|4|4 E2|protein-coding	4613.06	3871.36	3586.06	2895.33	4470.24	3750.44	3517.7	3204.43	-0.253712	0.00209778	-0.356246	4.74572e-07	0.102534	0.999925	0.573907	5.96109e-19	0.320195	9.33448e-06	0.217661	0.0100525	3738.58	4541.65	3810.9	3551.88	3049.88	Nadk
NM_001040699	chr8	40550159	40634792	-	Mtmr7|-|-|8|8 A4|protein-coding	58.2231	50.9624	55.6842	34.6813	68.3225	53.4187	58.5335	50.3841	-0.270616	0.968625	-0.146985	0.987792	-0.123631	0.999925	0.57384	0.403835	0.303224	1	0.426855	0.719899	53.7762	63.2728	52.1906	57.1088	42.5327	Mtmr7
NM_175349	chr17	5417323	5418767	-	Ldhal6b|4933402O15Rik|AI326310|LDHL|Ldhal|-|17|17 A1|protein-coding	8.95741	5.36446	0	4.47501	2.78867	6.67734	7.31668	4.19868	-0.111696	0.996547	-0.878784	0.977916	0.767088	0.999925	0.573616	1	0.461921	1	-0.305168	1	4.97228	5.87304	6.0209	3.65834	4.33684	Ldhal6b
NM_053261	chr18	67289223	67318841	+	Impa2|2210415D20Rik|AI326924|AW259601|-|18|18 E1|protein-coding	744.211	704.533	605.102	472.114	917.473	930.376	666.631	648.276	-0.0294297	0.989631	-0.384461	0.0264485	0.355031	0.198601	0.5734	2.05952e-05	0.54397	0.000113652	0.188939	0.482151	711.09	830.842	817.455	635.866	560.195	Impa2
NM_001290990	chr7	45785380	45804142	+	Lmtk3|BC059845|aatyk3|-|7|7 B3|protein-coding	196.316	118.018	96.5193	144.319	197.996	114.628	123.571	121.762	-0.76031	0.0696427	-0.831617	0.0241733	0.0713068	0.999925	0.571677	0.107505	-0.188633	0.782574	-0.25994	0.74504	139.141	197.156	116.323	110.045	133.04	Lmtk3
NM_173740	chrX	16619698	16687812	+	Maoa|1110061B18Rik|AA407771|-|X A1,2|X 11,78 cM|protein-coding	3426.95	2329.07	2378.34	2257.64	2713.38	2162.35	1929.98	1872.61	-0.446109	6.86729e-08	-0.512586	8.73635e-11	0.0664769	0.999925	0.571627	5.30214e-14	0.125518	0.356009	0.0590413	0.827295	2383.79	3070.17	2245.71	2154.16	2065.13	Maoa
NM_001164614	chr9	21927471	21935872	+	Ccdc159|2510048L02Rik|-|9|9 A3|protein-coding	26.8722	19.6697	22.2737	22.3751	19.5207	18.9191	13.0074	10.0768	-0.237624	0.984986	-0.418694	0.977347	0.18107	0.999925	0.570846	0.689225	0.333222	1	0.152152	1	19.0893	23.1965	19.2944	17.6406	16.2259	Ccdc159
NM_010634	chr3	10012585	10016610	+	Fabp5|E-FABP|Fabpe|Klbp|PA-FABP|mal1|-|3|3 A1|protein-coding	2078.12	1527.98	1251.04	1372.71	2088.72	1592.55	1447.89	1438.47	-0.419575	1.45838e-05	-0.627805	6.56092e-13	0.20823	0.582063	0.570834	3.14555e-11	0.151259	0.301788	-0.0569708	0.864179	1599.68	2083.42	1560.26	1349.46	1405.59	Fabp5
NR_028091	chr15	5118421	5118480	+	Snord72|MBII-240|-|15|15 A1|snoRNA	4.4787	9.83485	1.23743	3.35626	6.97168	3.33867	1.62593	4.19868	0.216099	0.99183	-1.95322	0.8331	2.16932	0.999925	0.570168	1	0.786267	1	-1.38306	1	4.38027	5.72519	6.58676	1.43168	3.77747	Snord72
NR_001461	chr7	143213111	143296547	-	Kcnq1ot1|Kvlqt1-as|Lit1|Tssc8|-|7 F5|7 88,15 cM|ncRNA	414.28	337.067	247.485	276.332	225.883	223.691	191.047	156.191	-0.173497	0.945643	-0.501163	0.143194	0.327666	0.999925	0.569666	0.0224369	0.396168	0.22634	0.0685028	0.943382	258.997	320.081	280.379	219.266	216.261	Kcnq1ot1
NM_013614	chr12	17544873	17551502	+	Odc1|ODC|-|12 A1,1|12 8,11 cM|protein-coding	5751.4	5076.57	5671.13	3670.63	6620.31	5932.82	6197.23	4693.28	-0.169471	0.0756687	-0.0589372	0.915834	-0.110534	0.999925	0.568857	4.6144e-22	0.399385	1.42971e-10	0.509919	3.00217e-17	5451.67	6185.86	5504.7	5934.18	4181.95	Odc1
NM_027823	chr9	8994953	9239013	-	Arhgap42|9030420J04Rik|BE136619|-|9|9 A1|protein-coding	468.771	374.618	300.695	284.163	411.329	347.222	303.236	309.023	-0.289313	0.579597	-0.545123	0.0163019	0.25581	0.999925	0.568842	0.00348816	0.279529	0.34683	0.0237188	0.98276	349.882	440.05	360.92	301.965	296.593	Arhgap42
NM_175454	chr11	115347709	115367719	-	Hid1|C630004H02Rik|-|11|11 E2|protein-coding	166.458	159.146	120.03	119.707	164.532	199.207	150.398	104.967	0.10223	0.984986	-0.295665	0.869111	0.397896	0.999925	0.56765	0.113649	0.66988	0.0655426	0.271985	0.719899	148.056	165.495	179.177	135.214	112.337	Hid1
NM_148939	chr17	35113946	35115400	-	Ly6g5b|-|-|17|17 B1|protein-coding	11.1968	15.1993	6.18714	3.35626	5.57735	6.67734	8.12965	7.55762	0.357966	0.984986	-0.204158	0.995205	0.562124	0.999925	0.566875	1	0.924842	1	0.362717	1	7.98518	8.38705	10.9383	7.15839	5.45694	Ly6g5b
NM_029573	chr9	54586511	54604662	+	Idh3a|1110003P10Rik|1500012E04Rik|AA407078|AI316514|-|9|9 A5,3|protein-coding	3468.01	2613.39	2604.78	2233.03	3750.77	3111.64	2868.14	2656.08	-0.340659	8.51071e-06	-0.402994	1.85536e-08	0.0623348	0.999925	0.56673	2.43238e-17	0.226071	0.00761002	0.163736	0.118652	2913.23	3609.39	2862.51	2736.46	2444.56	Idh3a
NM_001039223	chr2	119174509	119177575	+	Gm14137|-|-|2|2 E5|protein-coding	22.3935	18.7756	19.7988	17.9	15.3377	21.1449	11.3815	8.39735	0.12468	0.991693	-0.299227	0.987792	0.423906	0.999925	0.566563	0.719725	0.691243	1	0.267336	1	16.8912	18.8656	19.9603	15.5902	13.1487	Gm14137
NR_028558	chr1	63179023	63179135	+	Snora41|MBI-83|-|1 C2|1|snoRNA	4.4787	4.47039	13.6117	3.35626	2.78867	12.2418	3.25186	1.67947	1.3291	0.932407	1.08808	0.951545	0.241019	0.999925	0.565307	1	1.89441	1	1.65339	1	5.73486	3.63369	8.35609	8.43178	2.51786	Snora41
NM_010226	chr2	152931898	152933208	-	Foxs1|FREAC10|Fkh3|Fkhl18|-|2|2 H1|protein-coding	322.467	219.943	269.759	190.188	317.909	252.626	214.623	242.683	-0.443603	0.360581	-0.411476	0.395248	-0.032127	0.999925	0.564216	0.0331418	0.120613	0.831122	0.15274	0.843928	253.775	320.188	236.285	242.191	216.436	Foxs1
NM_001190830	chr8	71676383	71688313	+	Jak3|fae|wil|-|8 B3,3|8 34,43 cM|protein-coding	334.41	219.943	223.974	267.382	313.726	153.579	204.054	177.184	-0.804542	0.00387547	-0.589688	0.0662489	-0.214855	0.999925	0.564121	0.0332814	-0.240422	0.611017	-0.0255671	0.985099	236.781	324.068	186.761	214.014	222.283	Jak3
NM_175382	chr1	131527903	131539035	+	Fam72a|2700049P18Rik|P17|-|1|1 E4|protein-coding	101.517	95.6663	112.606	83.9064	125.49	89.0312	79.6705	69.698	-0.29098	0.941276	-0.248623	0.961445	-0.0423576	0.999925	0.561889	0.253014	0.270909	0.730101	0.313266	0.75066	94.6982	113.504	92.3488	96.1382	76.8022	Fam72a
NM_207653	chr1	58713286	58758882	+	Cflar|2310024N18Rik|A430105C05Rik|CLARP|Cash|Casper|FLAME|FLAME-1|Flip|Gm9845|I-FLICE|MRIT|c-Flip|-|1 C1,3|1 29,16 cM|protein-coding	2577.49	2392.55	2243.46	1597.58	2290.89	2161.23	1964.12	1688.71	-0.0971251	0.872932	-0.213685	0.106146	0.11656	0.999925	0.561884	2.41706e-11	0.464759	1.48316e-07	0.348198	0.000352953	2114.5	2434.19	2276.89	2103.79	1643.14	Cflar
NM_001361691	chr12	69724945	69744665	+	Atp5s|1110015E18Rik|ATPW|-|12|12 C2|protein-coding	48.5193	53.6446	39.5977	41.3938	64.1395	40.0641	52.0297	34.4291	-0.243471	0.980631	-0.275984	0.977347	0.0325126	0.999925	0.561774	0.487615	0.318303	1	0.28579	0.876617	46.7272	56.3294	46.8544	45.8137	37.9115	Atp5s
NR_152256	chr6	52172881	52174055	+	Gm15050|-|-|6 B3|6 25,4 cM|ncRNA	47.0264	46.492	51.972	32.4438	22.3094	30.048	34.9575	15.1152	0.173993	0.984986	0.37349	0.965542	-0.199496	0.999925	0.56125	0.57776	0.735243	1	0.93474	0.335454	35.0455	34.6679	38.27	43.4647	23.7795	Gm15050
NM_026159	chr6	72598628	72607488	+	Retsat|0610039N19Rik|C80029|MMT-7|Ppsig|-|6|6 C1|protein-coding	786.012	869.937	819.177	449.739	725.055	740.072	786.95	571.02	0.0904376	0.970321	0.0851771	0.977125	0.00526041	0.999925	0.561213	0.000403039	0.65165	3.55738e-05	0.64639	5.72514e-05	718.495	755.534	805.005	803.063	510.379	Retsat
NM_134096	chr15	87625230	87759364	+	Fam19a5|TAFA5|Tafa-5|Tara-5|-|15|15 E3|protein-coding	9.70386	1.78815	7.42456	5.59376	2.78867	3.33867	1.62593	2.51921	-1.01842	0.96765	-0.550521	0.987792	-0.467898	0.999925	0.560955	1	-0.457464	1	0.0104335	1	4.34785	6.24626	2.56341	4.52525	4.05648	Fam19a5
NM_001199023	chr15	79286228	79328371	-	Pla2g6|BB112799|PNPLA9|iPLA(2)beta|iPLA2|iPLA2beta|-|15|15 E1|protein-coding	620.3	481.908	400.926	388.207	521.482	398.415	426.806	385.438	-0.377482	0.187879	-0.457733	0.0385367	0.0802514	0.999925	0.560028	0.00146267	0.182546	0.577048	0.102295	0.865874	452.935	570.891	440.161	413.866	386.823	Pla2g6
NM_153807	chr11	94557102	94601786	-	Acsf2|-|-|11|11 D|protein-coding	949.485	800.199	665.736	664.539	934.205	722.266	700.775	614.686	-0.305907	0.121124	-0.458145	0.00122593	0.152238	0.999925	0.559102	7.44688e-06	0.253195	0.160653	0.100957	0.796512	756.487	941.845	761.233	683.256	639.613	Acsf2
NM_001358267	chr10	128800036	128803967	-	Tmem198b|1110012D08Rik|-|10|10 D3|protein-coding	1541.42	1188.23	1331.47	1011.35	1372.03	1099.54	1119.45	962.337	-0.348664	0.00455951	-0.253888	0.0779875	-0.0947762	0.999925	0.558976	1.02211e-08	0.210312	0.145188	0.305089	0.0134197	1203.23	1456.72	1143.88	1225.46	986.844	Tmem198b
NM_009113	chr3	90514435	90524581	+	S100a13|-|-|3 F1|3 39,24 cM|protein-coding	577.753	436.31	369.991	416.176	587.016	440.705	437.375	376.201	-0.40939	0.0994962	-0.524421	0.00751749	0.115031	0.999925	0.558565	0.00110839	0.149175	0.664629	0.0341438	0.968517	455.191	582.384	438.507	403.683	396.189	S100a13
NM_007416	chr11	43774605	43836489	-	Adra1b|[a]1b|-|11 B1,1|11 25,81 cM|protein-coding	52.2515	28.6105	25.986	34.6813	43.2244	37.8383	38.2093	31.0702	-0.550643	0.902291	-0.585865	0.862177	0.0352221	0.999925	0.558469	0.548591	0.00782606	1	-0.0273961	0.994906	36.4839	47.738	33.2244	32.0977	32.8758	Adra1b
NM_011382	chr12	73099609	73113245	-	Six4|AI047561|AREC3|TrexBF|-|12|12 C3|protein-coding	520.276	468.497	435.574	331.151	534.031	456.285	430.871	383.759	-0.187855	0.839119	-0.284758	0.409997	0.0969032	0.999925	0.558465	0.000958039	0.37061	0.0817194	0.273707	0.326338	445.055	527.153	462.391	433.223	357.455	Six4
NM_007911	chr11	69554092	69560237	-	Efnb3|EFL-6|ELF-3|Elk-L3|Epl8|LERK-8|NLERK-2|-|11 B3|11 42,8 cM|protein-coding	30.6045	18.7756	21.0363	25.7313	41.8301	41.1769	29.2667	22.6729	-0.322374	0.980631	-0.528302	0.937475	0.205927	0.999925	0.558119	0.618458	0.235745	1	0.0298178	0.995107	28.8868	36.2173	29.9763	25.1515	24.2021	Efnb3
NM_021791	chr19	4003385	4007005	+	Doc2g|D830013O18Rik|-|19|19 A|protein-coding	52.2515	29.5046	29.6983	29.0876	51.5905	45.6285	30.0797	42.8265	-0.506829	0.91281	-0.81893	0.574023	0.312101	0.999925	0.557502	0.524456	0.0506733	1	-0.261428	0.902929	38.8334	51.921	37.5665	29.889	35.957	Doc2g
NM_027147	chr4	41638144	41640302	-	Enho|1110065P19Rik|2310040A07Rik|-|4|4 A5|protein-coding	8.95741	1.78815	3.71228	0	2.78867	0	0	4.19868	-2.81461	0.865155	-2.06635	0.934793	-0.748262	0.999925	0.557429	1	-2.25718	1	-1.50892	1	2.68065	5.87304	0.894077	1.85614	2.09934	Enho
NR_027894	chr3	115881579	115888059	-	A930005H10Rik|-|-|3|3 G1|ncRNA	38.8154	41.1276	29.6983	26.8501	43.2244	41.1769	22.763	28.551	0.0105168	0.999286	-0.652188	0.817311	0.662705	0.999925	0.557396	0.56168	0.567913	1	-0.094792	0.97705	34.0258	41.0199	41.1523	26.2306	27.7005	A930005H10Rik
NM_031172	chr11	58963781	58973075	+	Trim17|Rnf16|terf|-|11|11 B1,3|protein-coding	8.95741	2.68223	2.47485	6.71252	4.18301	0	4.06482	2.51921	-2.40947	0.787098	-0.715596	0.986138	-1.69387	0.999925	0.556352	1	-1.85312	1	-0.159244	1	3.94926	6.57021	1.34112	3.26984	4.61586	Trim17
NR_003145	chr12	105030617	105032279	-	Snhg10|1700026B20Rik|AI642517|-|12|12 E|ncRNA	21.6471	13.4112	9.89942	19.0188	26.4924	16.6934	19.5112	13.4358	-0.677725	0.93724	-0.709078	0.923307	0.0313529	0.999925	0.556158	0.710251	-0.121567	1	-0.15292	1	17.5136	24.0697	15.0523	14.7053	16.2273	Snhg10
NM_001243062	chr1	171213970	171218845	+	Nr1i3|AA209988|AI551208|CAR|CAR-beta|Care2|ESTM32|MB67|-|1 H3|1 79,21 cM|protein-coding	14.1826	17.8815	17.324	11.1875	29.2811	6.67734	11.3815	17.6344	-0.784578	0.93724	-0.590348	0.968137	-0.19423	0.999925	0.553985	0.75297	-0.230593	1	-0.0363626	1	15.6937	21.7318	12.2794	14.3527	14.411	Nr1i3
NR_138560	chr10	66912190	66920384	-	1110002J07Rik|-|-|10|10 B5,1|ncRNA	0.74645	3.57631	2.47485	1.11875	5.57735	1.11289	8.94261	2.51921	0.201246	0.994696	1.01343	0.977347	-0.812183	0.999925	0.553042	1	0.754288	1	1.56647	1	3.25855	3.1619	2.3446	5.70873	1.81898	1110002J07Rik
NR_105807	chr9	53400805	53400886	-	Mir130c|Gm27641|mmu-mir-130c|-|9|9 A5,3|ncRNA	50.0122	36.6572	22.2737	32.4438	30.6754	25.5965	25.2019	22.6729	-0.372481	0.96765	-0.712668	0.802179	0.340187	0.999925	0.551834	0.596996	0.179354	1	-0.160833	0.95428	30.6917	40.3438	31.1268	23.7378	27.5583	Mir130c
NM_145392	chr1	33745484	33757750	-	Bag2|2610042A13Rik|BC016230|-|1|1 B|protein-coding	1121.92	799.305	796.903	768.583	1061.09	806.846	760.935	722.172	-0.443789	0.000689859	-0.487742	6.59858e-05	0.0439539	0.999925	0.551761	8.90427e-07	0.107972	0.657066	0.0640186	0.883681	854.719	1091.5	803.075	778.919	745.378	Bag2
NM_001204129	chr11	118428457	118451782	+	C1qtnf1|1600017K21Rik|CTRP1|Zsig37|-|11|11 E2|protein-coding	354.564	314.715	270.997	262.907	295.599	280.448	252.019	184.742	-0.125512	0.968171	-0.304788	0.60457	0.179277	0.999925	0.551444	0.017978	0.425933	0.139378	0.246656	0.597009	276.999	325.082	297.582	261.508	223.824	C1qtnf1
NR_039598	chr19	8888699	8888774	-	Mir5136|mmu-mir-5136|mu-mir-5136|-|19 A|19 5,93 cM|ncRNA	23.14	21.4579	19.7988	21.2563	51.5905	30.048	47.1519	26.8715	-0.451912	0.961374	-0.143657	0.99117	-0.308255	0.999925	0.551118	0.614603	0.0992053	1	0.407461	0.843669	30.1644	37.3652	25.7529	33.4754	24.0639	Mir5136
NM_001167891	chr18	36017658	36197160	-	Nrg2|Don1|NTAK|-|18 B2|18 19,38 cM|protein-coding	12.6897	22.3519	7.42456	8.95002	16.732	12.2418	13.0074	10.9166	0.27622	0.984986	-0.500867	0.980595	0.777088	0.999925	0.551011	0.773261	0.827231	1	0.0501433	1	13.0393	14.7108	17.2969	10.216	9.93329	Nrg2
NM_178201	chr13	21754123	21754553	+	Hist1h2bn|-|-|13|13 A3,1|protein-coding	30.6045	31.2927	37.1228	43.6314	57.1678	20.032	27.6408	19.3139	-0.805855	0.802583	-0.468665	0.951877	-0.33719	0.999925	0.550869	0.633044	-0.254986	1	0.0822043	0.98276	33.3507	43.8861	25.6624	32.3818	31.4726	Hist1h2bn
NM_133219	chr13	40917634	40960892	+	Gcnt2|5330430K10Rik|IGnT|IGnTA|IGnTB|IGnTC|-|13 A3,3|13 20,12 cM|protein-coding	235.132	213.685	348.955	180.119	239.826	254.852	226.004	145.274	-0.0129152	0.997659	0.258286	0.882241	-0.271201	0.999925	0.550063	0.0850904	0.537148	0.136373	0.808349	0.007378	230.481	237.479	234.268	287.479	162.697	Gcnt2
NR_131013	chr6	116199410	116207993	-	9530062K07Rik|-|-|6|6 E3|ncRNA	8.21096	0.894077	2.47485	3.35626	0	10.016	3.25186	2.51921	0.355833	0.989631	-0.561247	0.99108	0.917079	0.999925	0.54948	1	0.905313	1	-0.0117669	1	3.8404	4.10548	5.45505	2.86336	2.93773	9530062K07Rik
NM_027052	chr15	96994823	97055956	-	Slc38a4|1110012E16Rik|1700012A18Rik|Ata3|mATA3|mNAT3|-|15|15 F1|protein-coding	3438.9	3154.31	3270.52	2218.49	3686.63	3283.03	3725.82	2662.8	-0.145985	0.336394	-0.0289467	0.987792	-0.117038	0.999925	0.548813	8.94672e-16	0.402828	2.9691e-08	0.519866	9.47587e-14	3180.06	3562.76	3218.67	3498.17	2440.64	Slc38a4
NM_011171	chr2	155751217	155755478	+	Procr|AI325044|Ccca|Ccd41|Epcr|-|2|2 H1|protein-coding	229.16	255.706	158.391	157.744	232.854	312.722	209.745	160.389	0.2852	0.80275	-0.336586	0.638975	0.621786	0.175017	0.548122	0.049583	0.833322	0.000945087	0.211537	0.746303	214.589	231.007	284.214	184.068	159.067	Procr
NM_007658	chr9	109875579	109893890	+	Cdc25a|D9Ertd393e|-|9 F2|9 59,81 cM|protein-coding	1505.59	1362.57	1215.15	1010.23	1706.67	1555.82	1507.24	1191.58	-0.139868	0.659164	-0.242307	0.0670055	0.102439	0.999925	0.548074	1.37268e-09	0.408207	3.51475e-05	0.305767	0.00647597	1381.86	1606.13	1459.2	1361.2	1100.91	Cdc25a
NM_010879	chr1	43445751	43570518	+	Nck2|4833426I10Rik|Grb4|NCKbeta|Nck-2|-|1|1 C1,1|protein-coding	537.444	450.615	508.583	453.095	620.48	472.978	521.11	340.093	-0.321697	0.431085	-0.16291	0.911256	-0.158788	0.999925	0.547713	0.00414007	0.226015	0.483434	0.384803	0.132578	488.05	578.962	461.797	514.846	396.594	Nck2
NM_001115075	chr17	36986855	36989504	-	H2-M5|CRW2|D130003B22Rik|H-2M5|-|17 B1|17 19,16 cM|protein-coding	15.6755	1.78815	11.1368	10.0688	8.36602	0	2.43889	5.87815	-3.85359	0.190324	-1.03877	0.943315	-2.81482	0.999925	0.547578	1	-3.30601	1	-0.491189	1	6.91904	12.0207	0.894077	6.78787	7.97346	H2-M5
NM_172541	chr5	135735490	135744172	-	Tmem120a|2010310D06Rik|Tmpit|-|5|5 G2|protein-coding	1236.87	785.894	914.459	859.202	1285.58	859.151	904.017	866.607	-0.617997	2.22835e-08	-0.472948	4.38241e-05	-0.14505	0.999925	0.547548	2.55289e-07	-0.070449	0.790729	0.0746006	0.840411	963.972	1261.22	822.523	909.238	862.904	Tmem120a
NR_029721	chr11	96265164	96265265	+	Mir196a-1|Mirn196|Mirn196a-1|miR-196|mir-196a-1|-|11|11 D|ncRNA	35.8296	20.5638	14.8491	24.6126	25.0981	22.2578	20.3241	17.6344	-0.514746	0.958942	-0.772116	0.845786	0.257369	0.999925	0.546808	0.670968	0.0320616	1	-0.225308	1	22.6462	30.4638	21.4108	17.5866	21.1235	Mir196a-1
NM_001311076	chr9	56618464	56635648	-	Lingo1|4930471K13Rik|AV148400|LERN1|LINGO-1|Lrrn6a|UNQ201|-|9|9 B|protein-coding	12.6897	6.25854	9.89942	4.47501	6.97168	12.2418	19.5112	10.9166	-0.28216	0.98648	0.396032	0.987792	-0.678192	0.999925	0.546608	1	0.264448	1	0.94264	1	10.3705	9.83067	9.25017	14.7053	7.69578	Lingo1
NM_001040459	chrX	6400032	6637454	+	Shroom4|D430043L16Rik|Gm724|Shrm4|-|X|X A1,1|protein-coding	1360.03	1297.31	1128.53	952.058	1448.72	1295.4	1106.44	968.215	-0.112607	0.854297	-0.328332	0.00567599	0.215725	0.668616	0.546072	1.40043e-08	0.433464	3.02871e-05	0.21774	0.140769	1194.59	1404.37	1296.36	1117.49	960.137	Shroom4
NM_178942	chr6	113471455	113483163	+	Il17rc|1110025H02Rik|Gm19850|IL-17RC|IL17-RC|IL17-RL|Il17rl|-|6|6 E3|protein-coding	670.313	474.755	457.848	435.195	570.284	410.657	420.303	413.15	-0.487688	0.0102736	-0.497438	0.00572518	0.0097507	0.999925	0.545673	0.000513631	0.0579851	0.888534	0.0482344	0.942133	481.563	620.298	442.706	439.075	424.172	Il17rc
NR_002888	chr4	145464210	145467961	+	Smarca5-ps|9230115A19Rik|-|4|4 E1|pseudo	4.4787	8.0467	4.94971	6.71252	13.9434	15.5805	11.3815	4.19868	0.452479	0.984986	-0.0899031	0.996454	0.542382	0.999925	0.545483	1	0.997962	1	0.45558	1	8.66145	9.21103	11.8136	8.16561	5.4556	Smarca5-ps
NM_023684	chr2	181381235	181383628	+	Lime1|2810038K19Rik|LIME|-|2|2 H4|protein-coding	361.282	271.8	247.485	231.582	343.007	330.528	308.114	256.119	-0.242884	0.818674	-0.354636	0.417826	0.111753	0.999925	0.543346	0.0163821	0.300462	0.371379	0.188709	0.732254	293.74	352.144	301.164	277.8	243.851	Lime1
NM_134021	chr11	96937816	96944019	-	Pnpo|AI415282|-|11|11 D|protein-coding	128.389	168.981	164.578	110.757	231.46	120.192	167.471	130.999	-0.262134	0.944541	-0.0828021	0.99117	-0.179332	0.999925	0.542107	0.226859	0.279973	0.68874	0.459305	0.475424	152.853	179.925	144.586	166.024	120.878	Pnpo
NM_001252292	chr6	30738053	30748466	+	Mest|AA408879|AI256745|Peg1|-|6 A3,3|6 12,53 cM|protein-coding	44.787	51.8565	56.9217	44.7501	82.2659	47.8543	37.3964	41.147	-0.320502	0.96765	-0.416432	0.943021	0.0959294	0.999925	0.539698	0.519451	0.219196	1	0.123267	0.959267	50.8724	63.5264	49.8554	47.159	42.9486	Mest
NM_054056	chr10	108332189	108414391	+	Pawr|2310001G03Rik|PAR4|Par-4|-|10|10 D1|protein-coding	164.966	167.192	107.656	135.369	163.137	120.192	71.5409	93.2106	-0.202881	0.966488	-0.89642	0.0221024	0.693539	0.566097	0.539693	0.173998	0.336812	0.561481	-0.356726	0.619378	127.908	164.051	143.692	89.5985	114.29	Pawr
NM_001177750	chr13	66905415	66909166	+	Gm10767|-|-|13 B3|13|protein-coding	8.95741	17.8815	7.42456	7.83127	19.5207	13.3547	14.6334	10.9166	0.272667	0.984986	-0.321504	0.987792	0.594171	0.999925	0.539615	0.785685	0.812282	1	0.218111	1	12.565	14.2391	15.6181	11.029	9.37391	Gm10767
NM_013899	chr2	84827021	84830213	+	Timm10|Tim13|Timm13a|-|2|2 D|protein-coding	490.418	432.733	404.639	341.22	515.905	474.091	434.936	351.849	-0.152041	0.91281	-0.261875	0.495957	0.109834	0.999925	0.539256	0.00135441	0.387215	0.0582067	0.277381	0.308281	430.724	503.161	453.412	419.787	346.534	Timm10
NM_009747	chr12	105563172	105593071	+	Bdkrb2|B(2)|B2|B2R|BK-2|BK2|BK2R|BKR2|BRB2|-|12 E|12 55,76 cM|protein-coding	41.8012	32.1868	47.0222	24.6126	19.5207	35.6125	39.8353	17.6344	0.171977	0.985346	0.519951	0.929097	-0.347974	0.999925	0.53758	0.63097	0.709557	1	1.05753	0.291378	32.2782	30.661	33.8996	43.4288	21.1235	Bdkrb2
NM_172771	chr9	54365158	54501626	-	Dmxl2|6330586A12|6430411K14Rik|E130119P06Rik|mKIAA0856|-|9|9 A5,3|protein-coding	163.473	127.853	124.98	132.013	186.841	114.628	147.147	109.166	-0.522126	0.446317	-0.352288	0.778724	-0.169837	0.999925	0.537444	0.151203	0.0153185	0.985625	0.185156	0.85359	138.262	175.157	121.24	136.063	120.589	Dmxl2
NM_175518	chr4	56876013	56947429	-	Tmem245|A630051L19Rik|AI957324|D730040F13Rik|-|4|4 B3|protein-coding	1414.52	1010.31	1155.76	1056.1	1377.6	1010.5	1105.63	874.164	-0.46562	0.000104328	-0.302376	0.0361967	-0.163244	0.999925	0.536939	4.85196e-07	0.0713193	0.785849	0.234563	0.147152	1125.57	1396.06	1010.41	1130.69	965.133	Tmem245
NM_007405	chr15	98589986	98607633	-	Adcy6|AC6|mKIAA0422|-|15|15 F1|protein-coding	3747.93	2727.83	2639.43	2498.17	3247.41	2607.5	2646.2	2328.59	-0.391759	4.53149e-07	-0.402222	9.68254e-08	0.0104631	0.999925	0.536594	2.37228e-14	0.144835	0.196085	0.134372	0.294946	2805.38	3497.67	2667.67	2642.82	2413.38	Adcy6
NM_024465	chr2	150832515	150904731	-	Abhd12|1500011G07Rik|6330583M11Rik|AI431047|AW547313|-|2|2 G3|protein-coding	2136.34	1804.25	1765.81	1419.7	2002.27	1718.3	1682.84	1432.59	-0.233337	0.0507052	-0.264414	0.010284	0.0310772	0.999925	0.536149	1.92619e-11	0.302812	0.00118317	0.271735	0.00684767	1745.26	2069.3	1761.28	1724.32	1426.14	Abhd12
NR_030738	chr11	62602877	62604806	+	2410006H16Rik|-|-|11|11 B2|ncRNA	713.607	528.4	560.555	451.976	640	474.091	549.564	480.329	-0.434852	0.0251997	-0.287008	0.294385	-0.147844	0.999925	0.535933	0.000412971	0.101081	0.766838	0.248925	0.32565	549.815	676.804	501.246	555.059	466.152	2410006H16Rik
NR_152259	chr10	39556071	39613682	-	Gm16364|Gm16365|-|10 B1|10 20,78 cM|ncRNA	19.4077	15.1993	21.0363	22.3751	29.2811	30.048	17.0723	10.9166	-0.103718	0.993537	-0.336834	0.986138	0.233116	0.999925	0.535015	0.720405	0.431297	1	0.198181	1	20.667	24.3444	22.6237	19.0543	16.6458	Gm16364
NM_028935	chr9	18454054	18473559	-	Zfp558|1700007A21Rik|4932704I17Rik|Zfp558-ps|-|9|9 A2|protein-coding	27.6187	21.4579	33.4105	11.1875	29.2811	24.4836	6.50372	26.8715	-0.304405	0.984986	-0.587802	0.96224	0.283397	0.999925	0.534848	0.745443	0.230443	1	-0.0529535	1	22.6018	28.4499	22.9707	19.9571	19.0295	Zfp558
NM_001358854	chr15	78325800	78351001	+	Csf2rb|AI848964|AIC2B|Bc|CDw131|Csf2rb1|Csfgmrb|Il3r|Il3rb|Il3rb1|Il5rb|-|15 E1|15 37,36 cM|protein-coding	41.8012	36.6572	69.2959	31.3251	12.549	6.67734	23.576	7.55762	-0.425906	0.96765	0.837496	0.716004	-1.2634	0.941087	0.534679	0.671486	0.108773	1	1.37218	0.142377	28.6799	27.1751	21.6673	46.436	19.4413	Csf2rb
NM_009104	chr12	24708254	24714146	+	Rrm2|AA407299|R2|-|12 A1,3|12 8,5 cM|protein-coding	6933.78	5455.66	4676.24	4487.32	7412.29	5848.24	5476.94	5454.92	-0.344734	8.43781e-08	-0.502768	2.53619e-17	0.158033	0.336383	0.534202	3.9779e-20	0.189468	0.0114715	0.0314347	0.901527	5718.17	7173.04	5651.95	5076.59	4971.12	Rrm2
NM_021606	chr2	38511697	38587490	+	Nek6|1300007C09Rik|-|2 B|2 24,41 cM|protein-coding	1395.86	1202.53	1529.46	1030.37	1572.81	1347.71	1512.11	1015.24	-0.217213	0.250211	0.0381113	0.987792	-0.255325	0.291467	0.534117	6.58998e-08	0.316904	0.00761682	0.572228	1.08793e-08	1325.76	1484.34	1275.12	1520.79	1022.81	Nek6
NM_153516	chr6	120836230	120892842	+	Bcl2l13|BCL-RAMBO|E430016C20Rik|Mil-1|Mil1|-|6 F1|6 57,01 cM|protein-coding	1710.12	1303.56	1270.84	1157.91	1788.93	1327.68	1240.58	1256.24	-0.410133	5.74051e-05	-0.47926	4.65737e-07	0.0691265	0.999925	0.533818	2.98509e-09	0.123684	0.469235	0.0545579	0.877396	1381.98	1749.53	1315.62	1255.71	1207.08	Bcl2l13
NM_001159401	chr11	9118008	9136170	+	Upp1|AI325217|UPase|UdRPase|Up|Upp|-|11|11 A1|protein-coding	97.785	90.3018	92.8071	83.9064	94.8149	89.0312	82.9224	51.2239	-0.0984198	0.986133	-0.127679	0.987792	0.0292592	0.999925	0.533423	0.318168	0.435003	0.52881	0.405744	0.645108	85.3491	96.2999	89.6665	87.8647	67.5651	Upp1
NM_013723	chr6	31519493	31563937	-	Podxl|AW121214|Ly102|PC|PCLP-1|Pclp1|Podxl1|-|6 A3,3|6 12,57 cM|protein-coding	213.485	172.557	214.075	176.763	264.924	181.401	175.6	152.832	-0.426406	0.522456	-0.293838	0.812391	-0.132567	0.999925	0.532245	0.0869988	0.105839	0.874869	0.238406	0.725994	193.955	239.204	176.979	194.838	164.797	Podxl
NM_019823	chr15	82370527	82380260	-	Cyp2d22|2D22|-|15|15 E1|protein-coding	12.6897	3.57631	3.71228	6.71252	9.76036	10.016	7.31668	10.0768	-0.911521	0.949471	-1.1516	0.901627	0.240075	0.999925	0.531912	1	-0.37961	1	-0.619685	1	7.98258	11.225	6.79616	5.51448	8.39467	Cyp2d22
NR_152254	chr5	110770949	110779260	+	Gm15559|-|-|5 F|5 53,7 cM|ncRNA	114.207	92.9841	68.0585	81.6689	117.124	95.7086	95.1169	78.9351	-0.295922	0.93724	-0.502959	0.622763	0.207037	0.999925	0.531659	0.268637	0.235738	0.766838	0.0287005	0.988819	92.9754	115.666	94.3463	81.5877	80.302	Gm15559
NM_001162366	chr14	66153257	66281052	-	Ptk2b|CADTK|CAKB|CAKbeta|E430023O05Rik|FADK2|FAK2|PYK2|Raftk|-|14 D1|14 34,36 cM|protein-coding	105.25	84.9374	68.0585	70.4814	92.0262	55.6445	42.2742	64.6596	-0.500745	0.77871	-0.865731	0.178666	0.364987	0.999925	0.531421	0.35233	0.0306762	0.978824	-0.33431	0.769202	72.9164	98.6379	70.2909	55.1663	67.5705	Ptk2b
NM_001177833	chr2	131491862	131525183	+	Smox|B130066H01Rik|PAO|PAOh1|SMO|-|2|2 F1|protein-coding	526.248	720.626	530.856	346.813	429.456	546.429	398.353	310.702	0.404124	0.07839	-0.0469401	0.99108	0.451064	0.0847559	0.529792	0.00184867	0.933916	6.98539e-10	0.482852	0.0115101	476.185	477.852	633.528	464.605	328.758	Smox
NM_001081054	chr10	43874190	43901736	-	Qrsl1|2700038P16Rik|C80053|GatA|-|10|10 B2|protein-coding	270.215	217.261	212.838	194.663	299.782	229.255	243.889	199.857	-0.349373	0.554196	-0.316828	0.602406	-0.0325446	0.999925	0.529645	0.032975	0.180272	0.696625	0.212817	0.703681	233.47	284.999	223.258	228.363	197.26	Qrsl1
NM_007924	chr8	70539675	70592858	+	Ell|Ell1|Men|-|8|8 B3,3|protein-coding	706.889	584.727	644.7	503.439	773.857	633.235	782.885	523.155	-0.281693	0.275455	-0.0531552	0.987792	-0.228538	0.999925	0.529479	0.000135096	0.247785	0.225795	0.476323	0.00186054	644.111	740.373	608.981	713.792	513.297	Ell
NM_001033490	chr4	155888860	155891762	-	Pusl1|2810021I11Rik|AI853843|D18346|-|4 E2|4 87,66 cM|protein-coding	338.889	286.105	287.083	208.088	359.739	320.512	334.128	279.632	-0.209996	0.877823	-0.17806	0.913904	-0.0319356	0.999925	0.528534	0.0162748	0.318538	0.306652	0.350473	0.279822	301.772	349.314	303.309	310.606	243.86	Pusl1
NM_010316	chr19	8836929	8839246	-	Gng3|-|-|19 A|19 5,76 cM|protein-coding	23.8864	17.8815	37.1228	11.1875	27.8867	31.1609	19.5112	25.1921	-0.10884	0.991693	0.148261	0.992379	-0.257101	0.999925	0.528396	0.707235	0.419556	1	0.676657	1	24.2286	25.8866	24.5212	28.317	18.1898	Gng3
NR_045827	chr2	93980034	93983575	+	Alkbh3os1|4921507L20Rik|-|2|2 E1|ncRNA	12.6897	11.623	0	12.3063	9.76036	2.22578	7.31668	4.19868	-0.782211	0.975455	-1.3461	0.903973	0.563893	0.999925	0.527857	1	-0.254354	1	-0.818246	1	7.51505	11.225	6.92439	3.65834	8.25248	Alkbh3os1
NM_027008	chr17	24047720	24073485	-	Kctd5|2610030N08Rik|mKIAA0176|-|17|17 A3,3|protein-coding	2929.82	2515.04	2090.01	1883.98	2831.9	2421.65	2085.25	2111.93	-0.223792	0.0559393	-0.466517	8.06355e-09	0.242726	0.0847329	0.527716	8.0954e-12	0.303924	0.000657801	0.0611987	0.819283	2358.7	2880.86	2468.34	2087.63	1997.96	Kctd5
NM_023651	chr11	23646479	23665935	-	Pex13|2610008O20Rik|-|11|11 A3,2|protein-coding	950.231	706.321	679.348	624.264	952.332	665.508	659.314	694.461	-0.470628	0.00138444	-0.508548	0.000227555	0.0379199	0.999925	0.526443	3.73171e-05	0.0558147	0.866394	0.0178948	0.981266	741.472	951.282	685.915	669.331	659.363	Pex13
NM_178392	chr12	73964530	73984820	+	Snapc1|2700033G17Rik|AU015787|-|12|12 C3|protein-coding	208.26	196.697	174.477	149.913	221.7	173.611	174.787	147.793	-0.210005	0.93724	-0.295115	0.787314	0.0851103	0.999925	0.526316	0.0791135	0.316311	0.474474	0.231201	0.726791	180.905	214.98	185.154	174.632	148.853	Snapc1
NM_001290660	chr2	60251993	60284484	-	Cd302|1110055L24Rik|AI159627|-|2|2 C1,1|protein-coding	347.846	286.999	288.321	250.601	295.599	217.014	232.508	197.338	-0.354993	0.475283	-0.304772	0.58336	-0.0502215	0.999925	0.524445	0.0226892	0.169452	0.697328	0.219674	0.652113	264.528	321.723	252.006	260.414	223.969	Cd302
NM_001013368	chr7	48866429	48881041	-	E2f8|4432406C08Rik|AA410048|-|7|7 B4|protein-coding	1795.21	1584.31	1369.83	1295.52	2141.7	1832.93	1664.14	1440.15	-0.201781	0.169743	-0.37429	5.5117e-05	0.172509	0.943457	0.52253	3.23737e-10	0.320749	0.000777008	0.14824	0.333391	1640.47	1968.46	1708.62	1516.99	1367.83	E2f8
NM_029104	chr14	20482864	20496901	-	Mss51|4833444M15Rik|Zmynd17|-|14|14 A3|protein-coding	38.069	23.246	34.648	22.3751	27.8867	26.7094	13.8204	22.6729	-0.378722	0.975455	-0.511345	0.949041	0.132623	0.999925	0.521828	0.67777	0.143107	1	0.0104834	1	26.1784	32.9779	24.9777	24.2342	22.524	Mss51
NM_001346662	chr15	84663206	84706402	+	Prr5|AU043908|Arhgap8|C030017C09Rik|C78947|Protor-1|Protor1|-|15|15 E2|protein-coding	181.387	144.841	124.98	151.032	202.179	142.45	119.506	116.723	-0.412038	0.655352	-0.644297	0.133645	0.232259	0.999925	0.52177	0.141981	0.109732	0.880802	-0.122527	0.918448	147.887	191.783	143.645	122.243	133.877	Prr5
NM_025873	chr4	123016593	123054949	+	Trit1|2310075G14Rik|AI314189|AI314635|AV099619|IPPT|IPT|MOD5|-|4|4 D2,2|protein-coding	354.564	236.931	251.198	218.157	356.95	279.335	237.386	279.632	-0.471879	0.186994	-0.550338	0.053487	0.0784596	0.999925	0.520972	0.0289206	0.049093	0.936594	-0.0293666	0.981132	276.769	355.757	258.133	244.292	248.894	Trit1
NM_001102613	chr7	24611328	24629297	+	Phldb3|EG232970|Gm10102|-|7|7 A3|protein-coding	11.9432	4.47039	8.66199	8.95002	12.549	12.2418	16.2593	8.39735	-0.675206	0.96765	-0.0459998	0.997389	-0.629206	0.999925	0.52081	1	-0.154396	1	0.47481	1	10.4341	12.2461	8.35609	12.4606	8.67369	Phldb3
NM_008997	chr17	33742484	33760486	-	Rab11b|A730055L17Rik|-|17 B1|17 17,98 cM|protein-coding	3589.68	3646.94	3571.22	2435.52	3031.29	3185.09	3090.08	2174.91	0.0453214	0.966488	0.00839795	0.995537	0.0369234	0.999925	0.520465	7.67261e-17	0.565786	8.88725e-20	0.528863	4.61537e-17	3090.59	3310.48	3416.02	3330.65	2305.22	Rab11b
NR_106194	chr1	153899926	153900036	+	Mir8114|Gm27382|mmu-mir-8114|-|1|1 G3|ncRNA	50.0122	58.115	51.972	35.8001	40.4358	67.8863	40.6482	27.7113	0.482222	0.901073	0.0235427	0.997389	0.458679	0.999925	0.52046	0.536562	1.00268	1	0.544003	0.645108	46.5726	45.224	63.0007	46.3101	31.7557	Mir8114
NM_001291891	chr11	46055984	46147347	+	Adam19|AL024287|MADDAM|MTLNB|Mltnb|-|11 B1,1|11 27,54 cM|protein-coding	2467.02	2718.89	2592.41	1677.01	2568.37	2729.92	2657.58	1831.46	0.11484	0.633178	0.0600848	0.946641	0.0547556	0.999925	0.520329	2.18704e-13	0.635169	8.44132e-20	0.580414	2.85753e-16	2405.33	2517.69	2724.4	2625	1754.24	Adam19
NM_001177753	chr2	11471431	11502090	-	Pfkfb3|E330010H22Rik|iPFK-2|uPFK-2|-|2|2 A1|protein-coding	267.976	266.435	199.226	172.288	276.079	235.933	265.026	208.254	-0.110359	0.981458	-0.231744	0.887233	0.121384	0.999925	0.520084	0.0622567	0.409724	0.242918	0.28834	0.569001	236.402	272.027	251.184	232.126	190.271	Pfkfb3
NM_001177602	chr4	101419289	101467771	+	Ak4|AK 4|Ak-3|Ak-4|Ak3|Ak3l1|D4Ertd274e|-|4 C6|4 46,84 cM|protein-coding	287.383	243.189	165.815	229.344	355.556	318.287	170.723	216.652	-0.195665	0.934323	-0.928134	0.000114749	0.732469	0.0306246	0.519115	0.0446373	0.323449	0.379054	-0.40902	0.273583	248.369	321.47	280.738	168.269	222.998	Ak4
NR_027924	chrX	7411817	7422988	-	2010204K13Rik|0610010M13Rik|Cip7|-|X|X A1,1|ncRNA	37.3225	48.2802	39.5977	34.6813	50.1961	58.9832	33.3315	26.0318	0.306437	0.970321	-0.253302	0.984432	0.55974	0.999925	0.518941	0.573794	0.825378	1	0.265639	0.899459	41.053	43.7593	53.6317	36.4646	30.3566	2010204K13Rik
NR_105936	chr17	34845101	34845167	-	Mir6970|Gm27589|mmu-mir-6970|-|17|17 B1|ncRNA	14.1826	5.36446	3.71228	7.83127	4.18301	4.45156	10.5685	5.03841	-0.889141	0.966488	-0.241921	0.993886	-0.64722	0.999925	0.517944	1	-0.371196	1	0.276024	1	6.91651	9.18278	4.90801	7.14041	6.43484	Mir6970
NM_021456	chr8	93302369	93337209	-	Ces1g|Ces-1|Ces1|Ses-1|-|8 C5|8 45,29 cM|protein-coding	7.4645	6.25854	4.94971	5.59376	15.3377	6.67734	16.2593	10.0768	-0.697083	0.96765	-0.151429	0.995537	-0.545654	0.999925	0.517515	1	-0.179567	1	0.366086	1	9.07721	11.4011	6.46794	10.6045	7.83529	Ces1g
NM_148937	chr1	74544360	74565977	+	Plcd4|4921507K24Rik|-|1 C3|1 38,54 cM|protein-coding	12.6897	8.94077	8.66199	11.1875	6.97168	7.79023	13.0074	3.35894	-0.207971	0.989631	0.248295	0.99117	-0.456266	0.999925	0.51737	1	0.309399	1	0.765665	1	9.07603	9.83067	8.3655	10.8347	7.27323	Plcd4
NM_008036	chr7	19302696	19310045	-	Fosb|-|-|7 A3|7 9,56 cM|protein-coding	167.951	294.151	233.874	111.875	231.46	303.819	269.904	165.428	0.608429	0.0772147	0.349265	0.602406	0.259165	0.999925	0.517203	0.082976	1.12563	2.38046e-06	0.866468	0.00112839	222.308	199.706	298.985	251.889	138.652	Fosb
NM_001214911	chr15	101050192	101054399	-	Fignl2|EG668225|-|15|15 F1|protein-coding	47.7728	43.8098	39.5977	27.9688	43.2244	38.9512	34.1445	35.2689	-0.138822	0.98648	-0.311794	0.974999	0.172973	0.999925	0.516973	0.568697	0.378151	1	0.205178	0.929158	38.8423	45.4986	41.3805	36.8711	31.6188	Fignl2
NM_011846	chr5	129584169	129609154	+	Mmp17|MT4-MMP|MT4MMP|MTMMP4|-|5 G1,3|5 68,18 cM|protein-coding	23.8864	16.0934	12.3743	20.1375	29.2811	16.6934	22.763	16.7947	-0.685441	0.926188	-0.592891	0.946029	-0.0925492	0.999925	0.516643	0.711736	-0.168797	1	-0.0762479	1	19.753	26.5837	16.3934	17.5686	18.4661	Mmp17
NR_152160	chr9	121297502	121474918	+	Trak1|2310001H13Rik|AI413908|AI467545|hyrt|mKIAA1042|-|9 F4|9 72,41 cM|protein-coding	1349.58	1249.03	1038.2	955.415	1277.21	1146.28	1076.37	884.241	-0.133242	0.787098	-0.309276	0.0203921	0.176034	0.999925	0.515401	5.17471e-07	0.38216	0.00083827	0.206125	0.213067	1122.04	1313.4	1197.65	1057.28	919.828	Trak1
NR_045696	chr8	122443656	122446476	+	9330133O14Rik|-|-|8 E1|ncRNA	88.0812	86.7255	79.1954	85.0252	108.758	73.4508	60.1594	54.5828	-0.297739	0.952867	-0.507822	0.733643	0.210082	0.999925	0.515331	0.379235	0.217591	0.819849	0.00750898	0.996846	79.4973	98.4197	80.0881	69.6774	69.804	9330133O14Rik
NM_001360084	chr2	121545529	121807057	-	Frmd5|1500032A09Rik|A930004K21Rik|R75430|-|2|2 E5|protein-coding	467.278	422.899	459.086	296.469	573.072	505.252	611.349	437.502	-0.164178	0.894372	0.0329941	0.99117	-0.197173	0.999925	0.515254	0.00271352	0.351075	0.106358	0.548248	0.0026702	471.613	520.175	464.075	535.217	366.986	Frmd5
NR_030711	chr11	75461539	75466690	+	Mir22hg|2210403K04Rik|mir-22|-|11|11 B5|ncRNA	459.813	397.864	315.544	295.351	302.571	278.223	260.149	234.286	-0.172849	0.932407	-0.388188	0.256745	0.21534	0.999925	0.513989	0.0174014	0.341141	0.23841	0.125801	0.849303	317.975	381.192	338.044	287.846	264.818	Mir22hg
NM_133349	chr5	139471216	139484491	-	Zfand2a|AA407930|AU016206|Airap|-|5|5 G2|protein-coding	1182.38	922.688	1255.99	693.627	793.377	902.554	922.715	669.269	-0.0935393	0.984986	0.143123	0.972521	-0.236662	0.999925	0.513956	0.0568902	0.420416	0.204091	0.657078	0.0161401	917.825	987.878	912.621	1089.35	681.448	Zfand2a
NM_027641	chr2	131170261	131174810	-	Spef1|4931426K16Rik|Clamp|-|2 F1|2|protein-coding	105.996	98.3485	103.944	58.1751	122.702	129.095	109.75	104.967	-0.0228969	0.996547	-0.10447	0.990362	0.0815733	0.999925	0.513032	0.287633	0.490136	0.393276	0.408562	0.591376	104.122	114.349	113.722	106.847	81.571	Spef1
NM_027103	chr8	116969595	116978959	-	1700030J22Rik|-|-|8|8 E1|protein-coding	15.6755	6.25854	17.324	12.3063	30.6754	8.90312	13.8204	19.3139	-1.56853	0.459644	-0.502099	0.974999	-1.06643	0.999925	0.512401	0.75346	-1.05613	1	0.010302	1	15.5346	23.1754	7.58083	15.5722	15.8101	1700030J22Rik
NM_145700	chr9	104098138	104126643	-	Ackr4|A630091E18Rik|CCBP2|CCR11|CCX-CKR|CCX-CKR1|Ccrl1|Cmkbrl1|PPR1|VSHK1|-|9|9 F1|protein-coding	5.22515	6.25854	3.71228	5.59376	2.78867	1.11289	10.5685	0.839735	-0.25067	0.991693	1.1965	0.951877	-1.44717	0.999925	0.512287	1	0.261616	1	1.70879	1	4.51245	4.00691	3.68572	7.14041	3.21675	Ackr4
NM_030250	chr10	52417547	52440192	+	Nus1|1600027K07Rik|AU019165|AW538011|BC003223|D10Ertd438e|-|10 B3|10 26,64 cM|protein-coding	4719.81	4058.22	3972.14	3303.68	4887.15	4046.47	3958.32	3426.96	-0.244162	0.000313082	-0.276364	1.11362e-05	0.0322015	0.999925	0.512196	2.98964e-20	0.268034	2.08286e-05	0.235833	0.000396746	4046.59	4803.48	4052.34	3965.23	3365.32	Nus1
NR_131916	chr11	17953970	17955100	+	Etaa1os|2900053O20Rik|4930542E09Rik|-|11|11 A3,1|ncRNA	13.4361	13.4112	8.66199	7.83127	9.76036	15.5805	23.576	9.23709	0.259645	0.985606	0.377027	0.987792	-0.117382	0.999925	0.511383	0.802063	0.771028	1	0.88841	1	12.6868	11.5982	14.4958	16.119	8.53418	Etaa1os
NM_001033988	chr14	32159887	32179855	+	Ncoa4|ARA70|Rfg|-|14|14 B|protein-coding	2455.08	1788.15	1944	1606.53	2161.22	1762.82	1656.82	1625.73	-0.378764	0.00019367	-0.363338	0.000274472	-0.0154259	0.999925	0.511334	5.55882e-09	0.13257	0.399792	0.147996	0.367515	1875.04	2308.15	1775.49	1800.41	1616.13	Ncoa4
NM_001081158	chr11	74649495	74670847	+	Cluh|1300001I01Rik|Kiaa0664|mKIAA0664|-|11 B5|11|protein-coding	4386.89	4043.02	3430.15	2940.08	4785.36	4226.76	3738.82	3504.22	-0.147869	0.220398	-0.356128	1.13302e-07	0.20826	0.0505061	0.510696	2.26333e-16	0.362828	4.82078e-08	0.154568	0.107508	3881.91	4586.13	4134.89	3584.49	3222.15	Cluh
NM_008898	chr5	135689145	135735326	+	Por|4933424M13Rik|CPR|CYPOR|P450R|-|5 G2|5 75,34 cM|protein-coding	4187.59	3274.11	3287.84	2918.83	4092.38	3300.83	3269.74	2897.93	-0.333464	2.73656e-07	-0.33701	9.81206e-08	0.0035453	0.999925	0.510016	2.47724e-18	0.176552	0.0230596	0.173006	0.0350129	3403.66	4139.98	3287.47	3278.79	2908.38	Por
NM_026770	chr5	30933143	30945480	-	Cgref1|1110004G24Rik|AW045201|Cgr11|-|5|5 B1|protein-coding	120.925	151.993	133.642	72.7189	75.2942	123.531	69.102	62.1404	0.509657	0.655646	0.0129232	0.998013	0.496734	0.999925	0.509718	0.318958	1.01937	0.0115983	0.522641	0.424138	101.168	98.1096	137.762	101.372	67.4297	Cgref1
NR_038030	chr1	160074735	160077918	-	4930562F07Rik|-|-|1|1 H1|ncRNA	26.1258	35.7631	23.5111	19.0188	54.3791	34.4996	18.6982	36.1086	-0.109239	0.990018	-0.86378	0.693212	0.754542	0.999925	0.508417	0.661296	0.399179	1	-0.355363	0.882945	31.013	40.2524	35.1313	21.1047	27.5637	4930562F07Rik
NM_025827	chr8	86624043	86716638	+	Lonp2|1300002A08Rik|AU015403|Lonp|-|8|8 C3|protein-coding	1380.19	1068.42	1070.37	886.052	1268.85	973.779	912.146	969.055	-0.375811	0.0100537	-0.423307	0.00128651	0.0474962	0.999925	0.50838	1.19356e-05	0.13257	0.556486	0.0850736	0.823663	1066.11	1324.52	1021.1	991.26	927.553	Lonp2
NR_138563	chr2	167062934	167065862	+	Zfas1|1500012F01Rik|Zfos1|-|2|2 H3|ncRNA	867.375	801.987	773.392	548.189	856.123	748.975	740.611	661.711	-0.151798	0.857262	-0.189749	0.661385	0.0379511	0.999925	0.508092	0.000281725	0.356294	0.0331989	0.318343	0.0917078	749.795	861.749	775.481	757.001	604.95	Zfas1
NM_001047159	chr13	3882018	3893581	-	Net1|Net1a|mNET1|-|13|13 A1|protein-coding	3200.78	2981.75	3036.65	2398.61	2932.29	2635.32	2942.12	1932.23	-0.127046	0.600973	-0.0321023	0.987792	-0.0949436	0.999925	0.507398	2.24104e-11	0.380352	3.08806e-06	0.475296	1.19454e-09	2757.47	3066.53	2808.54	2989.38	2165.42	Net1
NM_144907	chr4	132492807	132510456	-	Sesn2|HI95|SEST2|Ses2|-|4|4 D2,3|protein-coding	457.574	420.216	320.494	342.338	479.652	435.14	454.447	318.26	-0.132456	0.965121	-0.27558	0.611425	0.143124	0.999925	0.507241	0.0161722	0.374786	0.159806	0.231662	0.575261	403.515	468.613	427.678	387.47	330.299	Sesn2
NM_175665	chr13	22035821	22036320	+	Hist1h2bk|-|-|13|13 A3,1|protein-coding	64.1947	39.3394	60.6339	67.1252	54.3791	31.1609	30.8927	23.5126	-0.755669	0.691102	-0.43767	0.935267	-0.317999	0.999925	0.507196	0.567665	-0.248472	1	0.0695267	0.98217	46.4048	59.2869	35.2502	45.7633	45.3189	Hist1h2bk
NM_001081392	chr4	32657119	32775217	+	Mdn1|4833432B22Rik|A130070M06|AA958993|D4Abb1e|Gm135|-|4 A5|4 14,3 cM|protein-coding	3855.42	3714	3427.67	2499.29	4159.31	3961.89	3416.89	3155.73	-0.0621408	0.954841	-0.22757	0.0347704	0.16543	0.852742	0.505913	5.35072e-11	0.443773	3.17964e-08	0.278343	0.00311476	3523.77	4007.36	3837.94	3422.28	2827.51	Mdn1
NR_027831	chr2	94406707	94411680	+	2810002D19Rik|-|-|2|2 E1|ncRNA	71.6592	77.7847	74.2456	52.5814	73.8998	62.3219	66.6631	49.5444	-0.0516205	0.994053	-0.0439586	0.995874	-0.00766189	0.999925	0.505592	0.421284	0.453971	0.55804	0.461633	0.620943	66.0875	72.7795	70.0533	70.4544	51.0629	2810002D19Rik
NM_001310477	chr1	21398399	21962650	-	Kcnq5|7730402H11|9230107O05Rik|AA589396|D1Mgi1|-|1|1 A4|protein-coding	7.4645	6.25854	6.18714	10.0688	23.7037	10.016	11.3815	9.23709	-0.812492	0.946898	-0.719441	0.962235	-0.0930504	0.999925	0.505334	1	-0.307158	1	-0.214107	1	10.5397	15.5841	8.13728	8.78432	9.65293	Kcnq5
NM_177695	chr7	83584931	83623709	+	Tmc3|9030203A06|-|7|7 D3|protein-coding	5.22515	1.78815	6.18714	3.35626	15.3377	5.56445	1.62593	10.9166	-1.46768	0.894897	-1.13	0.946029	-0.33768	0.999925	0.50471	1	-0.962974	1	-0.625294	1	6.25017	10.2814	3.6763	3.90653	7.13641	Tmc3
NM_172051	chr10	94514857	94590954	+	Tmcc3|A230066D03Rik|AW488095|C630016B22Rik|C88213|Gm1556|Tmcc1|-|10|10 C2|protein-coding	1545.15	1412.64	1118.63	974.434	1482.18	1450.1	1186.12	1166.39	-0.0850572	0.94446	-0.3986	0.000786068	0.313543	0.0807956	0.504206	1.34158e-06	0.419148	0.000199423	0.105605	0.705688	1291.96	1513.67	1431.37	1152.37	1070.41	Tmcc3
NM_001346656	chr6	124430761	124462744	-	Clstn3|CSTN3|Cs3|Cst-3|alc-beta|-|6|6 F2|protein-coding	6.71805	5.36446	6.18714	1.11875	1.39434	1.11289	12.1945	4.19868	-0.36094	0.989631	1.24577	0.946641	-1.60671	0.999925	0.503976	1	0.143036	1	1.74975	1	4.7861	4.0562	3.23868	9.1908	2.65871	Clstn3
NM_001044308	chr15	80287238	80398292	+	Cacna1i|Ca(V)3,3|-|15|15 E1|protein-coding	112.714	118.912	79.1954	83.9064	93.4205	72.3379	81.2965	62.1404	-0.121095	0.984986	-0.334385	0.913468	0.21329	0.999925	0.503449	0.347094	0.382353	0.598026	0.169064	0.911744	87.9904	103.067	95.6251	80.2459	73.0234	Cacna1i
NM_001159505	chr11	69682577	69685554	-	Tnfsf13|2310026N09Rik|April|Tall2|Tnlg7b|Trdl1|-|11|11 B3|protein-coding	47.0264	47.3861	29.6983	34.6813	50.1961	21.1449	37.3964	33.5894	-0.512385	0.934005	-0.508467	0.924697	-0.00391848	0.999925	0.503136	0.620979	-0.00924909	1	-0.00533062	0.997501	37.6399	48.6112	34.2655	33.5473	34.1354	Tnfsf13
NR_153818	chr7	143628070	143670614	+	E230032D23Rik|-|-|-|ncRNA	33.5903	30.3986	54.4468	22.3751	37.6471	41.1769	39.8353	27.7113	0.00114214	0.999736	0.403387	0.95233	-0.402245	0.999925	0.50256	0.625441	0.503702	1	0.905947	0.35395	35.8977	35.6187	35.7878	47.141	25.0432	E230032D23Rik
NM_001167983	chr12	82170016	82451784	+	Sipa1l1|4931426N11Rik|AW213287|Spar|mKIAA0440|-|12|12 D1|protein-coding	3750.17	3125.69	3161.63	2671.58	3742.4	2978.09	3017.72	2615.78	-0.294746	3.61064e-05	-0.277821	8.68544e-05	-0.0169247	0.999925	0.501791	2.96227e-16	0.207046	0.00747452	0.22397	0.00374707	3132.88	3746.28	3051.89	3089.68	2643.68	Sipa1l1
NM_001159724	chr7	19724161	19749573	-	Nectin2|AI325026|AI987993|Cd112|MPH|Pvr|Pvrl2|Pvs|nectin-2|-|7 A3|7 9,94 cM|protein-coding	1060.71	937.887	793.191	820.046	1359.48	967.102	917.837	877.523	-0.331066	0.0473721	-0.490855	0.000129287	0.159789	0.999925	0.501545	2.72514e-05	0.170479	0.406895	0.0106898	0.987134	966.721	1210.09	952.494	855.514	848.785	Nectin2
NM_153127	chr14	34375504	34404286	+	Mmrn2|AA986839|ENDOGLYX1|Emilin3|EndoGlyx-1|-|14|14 B|protein-coding	5.22515	0	7.42456	3.35626	8.36602	3.33867	10.5685	6.71788	-2.3458	0.702508	0.406485	0.99108	-2.75229	0.999925	0.501396	1	-1.84441	1	0.907882	1	5.62464	6.79559	1.66934	8.99655	5.03707	Mmrn2
NM_001360523	chr7	141438113	141444025	-	Pidd1|1200011D09Rik|AU042446|Lrdd|Pidd|-|7|7 F5|protein-coding	324.706	262.859	247.485	230.463	322.092	278.223	305.675	228.408	-0.262028	0.778625	-0.227382	0.836802	-0.0346464	0.999925	0.500875	0.0346858	0.238847	0.536264	0.273493	0.514359	274.989	323.399	270.541	276.58	229.436	Pidd1
NM_021422	chr9	54699559	54716317	+	Dnaja4|1110021L12Rik|AV358213|Dj4|Hsj4|mmDjA4|-|9|9 A5,3|protein-coding	226.174	219.943	146.016	134.25	191.024	175.837	247.141	163.748	-0.0797422	0.986054	-0.0997977	0.987792	0.0200555	0.999925	0.500425	0.214402	0.420683	0.407725	0.400627	0.505687	188.017	208.599	197.89	196.579	148.999	Dnaja4
NM_001161539	chr9	58196297	58202344	-	Islr2|B930052A04Rik|Linx|Mbu-3|mKIAA1465|-|9|9 B|protein-coding	0	9.83485	2.47485	3.35626	2.78867	1.11289	1.62593	0	1.31933	0.975275	0.274916	0.995874	1.04442	0.999925	0.498851	1	1.81819	1	0.773767	1	2.64918	1.39434	5.47387	2.05039	1.67813	Islr2
NM_026531	chr7	78895927	78911209	+	Aen|2700083B06Rik|Isg20l1|-|7|7 D2|protein-coding	1969.88	1777.43	1759.62	1353.69	2039.91	1874.11	1947.86	1488.85	-0.136752	0.566591	-0.115081	0.684476	-0.0216712	0.999925	0.498546	5.79998e-10	0.361794	3.98681e-05	0.383465	1.30957e-05	1776.42	2004.9	1825.77	1853.74	1421.27	Aen
NM_172794	chr11	50872723	50887501	-	Zfp454|B230342N19|-|11|11 B1,3|protein-coding	29.1116	19.6697	32.1731	22.3751	37.6471	14.4676	26.0149	24.3523	-0.950619	0.694028	-0.19468	0.990415	-0.755939	0.999925	0.498539	0.678554	-0.45208	1	0.303858	1	25.7264	33.3793	17.0686	29.094	23.3637	Zfp454
NM_001347213	chr6	50293327	50456354	-	Osbpl3|1200014M06Rik|6720421I08Rik|A530055M08|ORP-3|ORP3|OSBP3|-|6|6 B2,3|protein-coding	1998.25	1549.44	1482.44	1449.9	1964.62	1600.34	1624.3	1361.21	-0.332905	0.00206783	-0.350023	0.000594184	0.0171182	0.999925	0.498061	1.80297e-08	0.165156	0.239212	0.148038	0.371663	1628.81	1981.43	1574.89	1553.37	1405.56	Osbpl3
NM_153529	chr13	36725622	36734477	-	Nrn1|0710008J23Rik|Cpg15|Nrn|-|13|13 A3,3|protein-coding	4717.57	4147.63	4051.34	3293.61	4017.08	3574.6	3818.49	2894.57	-0.178215	0.0600536	-0.146243	0.1672	-0.0319726	0.999925	0.497401	3.25924e-16	0.319186	1.65942e-06	0.351159	8.92483e-08	3814.36	4367.33	3861.11	3934.92	3094.09	Nrn1
NM_001356608	chr3	90537254	90543151	+	S100a16|2300002L21Rik|AI325039|AI663996|DT1P1A7|S100F|-|3|3 F1|protein-coding	40.3083	16.0934	11.1368	33.5626	27.8867	24.4836	17.0723	15.955	-0.749431	0.893091	-1.23974	0.480504	0.490304	0.999925	0.495451	0.717437	-0.25398	1	-0.744284	1	23.3123	34.0975	20.2885	14.1046	24.7588	S100a16
NM_133662	chr17	35821713	35822911	+	Ier3|AI663993|IEX-1|cI-3|gly96|-|17|17 B1|protein-coding	1109.97	956.663	1345.08	816.689	930.022	892.538	1065.8	635.68	-0.137927	0.838642	0.23688	0.241287	-0.374807	0.0301538	0.495326	2.76726e-05	0.357399	0.00867586	0.732206	5.14951e-11	969.056	1020	924.6	1205.44	726.184	Ier3
NM_019444	chr11	101246334	101248250	+	Ramp2|-|-|11 D|11 64,47 cM|protein-coding	5.22515	8.0467	3.71228	12.3063	22.3094	4.45156	17.8852	4.19868	-0.893584	0.963961	-0.287167	0.99117	-0.606417	0.999925	0.493128	1	-0.400456	1	0.205961	1	9.76691	13.7673	6.24913	10.7988	8.25248	Ramp2
NM_001033204	chr6	113415319	113419340	-	Rpusd3|AI527266|-|6|6 E3|protein-coding	143.318	90.3018	97.7568	102.925	131.068	130.208	120.319	94.0504	-0.341347	0.882399	-0.344039	0.862396	0.0026917	0.999925	0.49209	0.281812	0.150743	0.855344	0.148051	0.913448	113.743	137.193	110.255	109.038	98.4878	Rpusd3
NM_183216	chr19	44333326	44346743	+	Scd4|ACOD4|-|19|19 C3|protein-coding	24.6329	30.3986	19.7988	24.6126	25.0981	35.6125	15.4463	11.7563	0.422793	0.96765	-0.501493	0.961088	0.924286	0.999925	0.491597	0.716638	0.91439	1	-0.00989532	1	23.4195	24.8655	33.0056	17.6226	18.1844	Scd4
NM_001162950	chr7	17030993	17062427	-	Hif3a|Ipas|MOP7|NEPAS|bHLHe17|-|7|7 A2|protein-coding	9.70386	8.0467	9.89942	10.0688	13.9434	12.2418	5.69075	6.71788	-0.209282	0.989631	-0.611517	0.977041	0.402235	0.999925	0.490679	1	0.281396	1	-0.120839	1	9.53907	11.8236	10.1442	7.79509	8.39333	Hif3a
NM_010444	chr15	101266846	101274794	+	Nr4a1|GFRP1|Gfrp|Hbr-1|Hbr1|Hmr|N10|NGFI-B|NGFIB|NP10|NUR77-1|NUR77-2|TIS1|TR3|nur77|-|15|15 F1|protein-coding	779.294	640.159	763.493	646.639	745.97	559.784	649.559	450.098	-0.34614	0.153667	-0.110612	0.949166	-0.235528	0.999925	0.490599	0.00161804	0.144459	0.63227	0.379987	0.0469519	654.375	762.632	599.972	706.526	548.369	Nr4a1
NM_153591	chr7	96951527	97064757	+	Nars2|AI875199|-|7|7 E1|protein-coding	209.006	233.354	227.687	140.963	252.375	241.497	202.428	185.581	0.0512979	0.989631	-0.0958882	0.987792	0.147186	0.999925	0.490568	0.107482	0.541866	0.0905648	0.39468	0.350997	211.611	230.691	237.426	215.057	163.272	Nars2
NM_001025163	chr7	6363308	6382605	+	Zfp78|A330079D15|KRAB12|Zfp77|-|7 A1|7 3,69 cM|protein-coding	20.1542	16.9875	17.324	14.5438	26.4924	17.8062	21.1371	18.4742	-0.403853	0.978958	-0.269657	0.987792	-0.134196	0.999925	0.490568	0.730518	0.0867145	1	0.220911	1	19.1149	23.3233	17.3969	19.2305	16.509	Zfp78
NM_001290825	chr19	47646341	47692042	-	Col17a1|BP180|Bpag|Bpag2|-|19 D1|19 40,07 cM|protein-coding	15.6755	8.94077	12.3743	11.1875	6.97168	2.22578	13.0074	5.03841	-1.07313	0.921732	0.340823	0.989508	-1.41395	0.999925	0.488418	1	-0.584712	1	0.829241	1	9.42767	11.3236	5.58328	12.6909	8.11297	Col17a1
NM_028304	chr11	23665976	23732876	+	Pus10|2810013G11Rik|4933435A13Rik|AU014648|C77560|Ccdc139|-|11 A3,2|11|protein-coding	752.422	591.879	559.317	537.001	741.787	627.67	543.06	529.033	-0.294911	0.222416	-0.440701	0.00624824	0.14579	0.999925	0.488269	0.000494468	0.193358	0.405782	0.0475676	0.937354	610.271	747.105	609.775	551.189	533.017	Pus10
NM_001163183	chr7	100643896	100658456	-	Plekhb1|AI315628|PHR1|Phret1|evt-1|-|7|7 E2|protein-coding	7.4645	14.3052	13.6117	0	1.39434	5.56445	7.31668	5.03841	1.14302	0.946566	1.24253	0.931797	-0.0995081	0.999925	0.488204	1	1.63123	1	1.73074	1	6.83692	4.42942	9.93485	10.4642	2.51921	Plekhb1
NM_001042541	chr11	88830792	88864586	-	Akap1|AKAP121|AKAP84|Akap|C76494|C81186|DAKAP1|S-AKAP84|-|11|11 C|protein-coding	2263.24	2102.87	1800.46	1514.79	2431.72	2133.41	2008.02	1839.02	-0.146455	0.531582	-0.303484	0.00273206	0.157029	0.999925	0.487529	6.57573e-09	0.341073	0.000272801	0.184044	0.164197	2011.69	2347.48	2118.14	1904.24	1676.91	Akap1
NM_027116	chr7	19518731	19525050	+	Nkpd1|2310015G09Rik|-|7|7 A3|protein-coding	7.4645	0.894077	3.71228	3.35626	2.78867	5.56445	14.6334	5.87815	-1.17785	0.95461	0.386874	0.99117	-1.56472	0.999925	0.486645	1	-0.691205	1	0.873519	1	5.53647	5.12659	3.22926	9.17282	4.6172	Nkpd1
NR_015586	chr14	122097939	122106974	-	A330035P11Rik|-|-|14|14 E5|ncRNA	20.1542	17.8815	27.2234	10.0688	16.732	10.016	13.8204	15.1152	-0.418746	0.980631	0.109098	0.995537	-0.527844	0.999925	0.486252	0.776382	0.0675064	1	0.59535	1	16.3764	18.4431	13.9488	20.5219	12.592	A330035P11Rik
NM_011390	chr13	73763697	73816742	+	Slc12a7|AA408796|D13Ertd261e|Kcc4|-|13 C1|13 40,15 cM|protein-coding	1268.22	982.591	1145.86	957.652	1221.44	948.183	1015.39	822.941	-0.365526	0.00589058	-0.205082	0.340087	-0.160443	0.999925	0.485799	6.46654e-06	0.120274	0.573302	0.280717	0.049203	1045.28	1244.83	965.387	1080.63	890.296	Slc12a7
NM_008964	chr14	44988111	45003820	+	Ptger2|EP2|Ptgerep2|-|14 C1|14 22,68 cM|protein-coding	11.9432	9.83485	11.1368	6.71252	6.97168	5.56445	1.62593	5.87815	-0.29735	0.989631	-0.803774	0.971546	0.506424	0.999925	0.485755	1	0.188406	1	-0.318018	1	7.45845	9.45744	7.69965	6.38139	6.29533	Ptger2
NM_010010	chr12	108334316	108362234	+	Cyp46a1|CH24H|Cyp46|-|12|12 F1|protein-coding	7.4645	16.9875	12.3743	3.35626	12.549	15.5805	10.5685	10.9166	0.773368	0.950815	0.247704	0.99117	0.525665	0.999925	0.484931	1	1.2583	1	0.732635	1	11.2246	10.0068	16.284	11.4714	7.13641	Cyp46a1
NM_133914	chr5	136083916	136111861	+	Rasa4|AA793972|AW112107|BB079060|CAPRI|GAPL|-|5|5 G2|protein-coding	1204.02	1180.18	1158.23	874.865	1058.3	1018.29	1021.08	743.166	-0.0412649	0.984986	-0.0526383	0.984432	0.0113734	0.999925	0.484852	3.93703e-06	0.443587	6.01519e-05	0.432214	0.000133149	1032.27	1131.16	1099.24	1089.66	809.015	Rasa4
NM_001355761	chr1	91250304	91286521	+	Ube2f|2510010F15Rik|AI851109|-|1|1 D|protein-coding	912.162	760.86	730.082	633.214	949.543	830.216	768.252	698.66	-0.229314	0.369311	-0.315627	0.054098	0.0863135	0.999925	0.484847	6.39207e-05	0.255533	0.122282	0.16922	0.47568	785.374	930.853	795.538	749.167	665.937	Ube2f
NM_027438	chr12	84146131	84148489	-	Pnma1|5730402C15Rik|-|12|12 D1|protein-coding	29.858	15.1993	27.2234	16.7813	18.1264	16.6934	27.6408	17.6344	-0.602464	0.940398	0.186773	0.99117	-0.789238	0.999925	0.484674	0.726557	-0.117791	1	0.671447	1	21.1446	23.9922	15.9463	27.4321	17.2079	Pnma1
NM_001356354	chr4	63558763	63586357	+	Tmem268|6330416G13Rik|AW492431|bM230C2,2|-|4|4 C1|protein-coding	20.1542	16.0934	30.9357	15.6625	18.1264	16.6934	13.8204	11.7563	-0.20926	0.98648	0.164226	0.99117	-0.373486	0.999925	0.484625	0.761385	0.275365	1	0.648851	1	17.9053	19.1403	16.3934	22.378	13.7094	Tmem268
NR_045995	chr6	13871569	13896421	+	1110019D14Rik|-|-|6|6 A1|ncRNA	29.1116	25.9282	29.6983	31.3251	57.1678	44.5156	25.2019	27.7113	-0.268778	0.983916	-0.594731	0.892368	0.325952	0.999925	0.484389	0.661234	0.215611	1	-0.110342	0.974224	33.8325	43.1397	35.2219	27.4501	29.5182	1110019D14Rik
NR_045668	chrX	21360865	21364624	+	Gm5124|EG331392|-|X A2|X|pseudo	3.73225	13.4112	3.71228	3.35626	15.3377	17.8062	9.75558	9.23709	1.00485	0.91783	-0.379846	0.987792	1.38469	0.999925	0.484342	1	1.48919	1	0.104496	1	9.54357	9.53498	15.6087	6.73393	6.29667	Gm5124
NR_028550	chr11	62603460	62603521	+	Snord49a|MBII-243|-|11 B2|11|snoRNA	8.21096	8.0467	4.94971	6.71252	4.18301	3.33867	12.1945	2.51921	-0.146925	0.994696	0.64833	0.984432	-0.795256	0.999925	0.483823	1	0.336897	1	1.13215	1	6.2694	6.19698	5.69268	8.57209	4.61586	Snord49a
NM_175388	chr7	99920254	99980458	-	Rnf169|2900057K09Rik|-|7|7 E2|protein-coding	588.949	579.362	576.641	487.776	651.155	602.074	560.946	399.714	-0.0658059	0.984986	-0.120077	0.949041	0.054271	0.999925	0.483477	0.00401817	0.417671	0.0273621	0.3634	0.0921291	555.827	620.052	590.718	568.793	443.745	Rnf169
NM_009538	chr10	13090788	13131695	+	Plagl1|Lot1|Zac1|-|10 A2|10 4,72 cM|protein-coding	39.5619	47.3861	82.9076	42.5126	37.6471	26.7094	41.4612	16.7947	-0.105176	0.989631	0.618882	0.810957	-0.724059	0.999925	0.483321	0.626167	0.378144	1	1.1022	0.166087	41.8726	38.6045	37.0477	62.1844	29.6537	Plagl1
NM_001347446	chr11	48837471	48851187	+	Trim7|AI790312|-|11|11 B1,2|protein-coding	73.1521	50.9624	60.6339	66.0064	69.7168	42.2898	39.0223	38.6278	-0.618507	0.730681	-0.5455	0.784629	-0.0730069	0.999925	0.483153	0.512807	-0.135354	1	-0.0623472	0.981266	55.0515	71.4345	46.6261	49.8281	52.3171	Trim7
NR_035432	chr2	104428861	104428940	-	Mir1902|Mirn1902|mmu-mir-1902|-|2 E2|2 54,74 cM|ncRNA	25.3793	20.5638	25.986	17.9	26.4924	31.1609	20.3241	19.3139	-0.0198481	0.999244	-0.172679	0.99117	0.152831	0.999925	0.481474	0.713772	0.461626	1	0.308796	1	23.3901	25.9359	25.8624	23.155	18.607	Mir1902
NM_172395	chr3	95228424	95236424	+	Cdc42se1|1300002M12Rik|AW558204|Cdcse1|SCIP1|Spec1|-|3|3 F2,1|protein-coding	1680.26	1486.85	1677.95	1206.02	1595.12	1610.35	1636.5	1144.56	-0.0835077	0.93724	0.0150189	0.995464	-0.0985266	0.999925	0.481465	2.00013e-07	0.397957	6.48112e-05	0.496484	1.61884e-07	1504.7	1637.69	1548.6	1657.22	1175.29	Cdc42se1
NM_022315	chr17	14279506	14404790	+	Smoc2|1700056C05Rik|5430426J21Rik|Smoc2l|-|17 A2|17 8,95 cM|protein-coding	176.909	200.273	217.787	111.875	145.011	133.547	129.261	114.204	0.0422444	0.991693	0.079672	0.99117	-0.0374276	0.999925	0.481336	0.227444	0.523581	0.227605	0.561008	0.213067	153.608	160.96	166.91	173.524	113.04	Smoc2
NM_018857	chr17	25748613	25754378	-	Msln|MPF|-|17|17 A3,3|protein-coding	69.4199	33.0809	101.469	61.5314	124.096	68.9992	76.4187	73.057	-0.928903	0.272792	-0.0515596	0.995874	-0.877344	0.925887	0.481231	0.50117	-0.447672	0.623596	0.429672	0.699087	76.009	96.7579	51.04	88.9439	67.2942	Msln
NM_009899	chr3	144729677	144760977	-	Clca3a1|Cacc|Clca1|-|3 H2|3 69,06 cM|protein-coding	4572.76	3997.42	5150.17	3269	3459.35	3043.76	3887.6	2485.62	-0.189621	0.0179291	0.169788	0.0347704	-0.359409	9.62469e-09	0.480696	3.843e-17	0.291076	3.77206e-06	0.650484	1.35053e-31	3733.21	4016.05	3520.59	4518.88	2877.31	Clca3a1
NM_010720	chr18	74939322	74961263	-	Lipg|3110013K01Rik|EL|lipase|mEDL|-|18|18 E2|protein-coding	120.179	158.252	186.852	110.757	151.983	153.579	169.91	83.9735	0.208719	0.965121	0.400651	0.671641	-0.191932	0.999925	0.480274	0.244778	0.688994	0.0737056	0.880926	0.0121803	141.935	136.081	155.915	178.381	97.365	Lipg
NM_010415	chr18	36504927	36515805	-	Hbegf|AW047313|Dtr|Dts|Hegfl|-|18 B2|18 19,46 cM|protein-coding	1822.09	1550.33	1517.09	1165.74	1687.15	1512.42	1516.99	1351.97	-0.199182	0.349088	-0.213593	0.217532	0.0144116	0.999925	0.480001	1.5049e-06	0.280819	0.0228159	0.266408	0.0447583	1515.47	1754.62	1531.37	1517.04	1258.86	Hbegf
NM_008176	chr5	90891245	90893115	+	Cxcl1|Fsp|Gro1|KC|Mgsa|N51|Scyb1|gro|-|5 E1|5 44,78 cM|protein-coding	75.3915	67.9499	58.1591	50.3439	47.4074	34.4996	30.0797	36.1086	-0.283978	0.968171	-0.504976	0.856869	0.220998	0.999925	0.479623	0.542506	0.195645	1	-0.0253528	0.994097	49.9925	61.3995	51.2247	44.1194	43.2262	Cxcl1
NM_181390	chr14	30879257	30881610	+	Mustn1|1110028G01Rik|Mustang|-|14|14 B|protein-coding	151.529	135.9	128.692	111.875	168.715	115.741	125.197	116.723	-0.339281	0.837316	-0.330118	0.820077	-0.00916303	0.999925	0.479107	0.219584	0.139826	0.846506	0.148989	0.894446	131.796	160.122	125.82	126.944	114.299	Mustn1
NM_031393	chr4	133253090	133263087	-	Sytl1|9030417L18|PSGL-1|Slp1|-|4|4 D2,3|protein-coding	9.70386	10.7289	14.8491	12.3063	13.9434	3.33867	9.75558	5.87815	-0.85962	0.946898	0.00281442	0.999357	-0.862434	0.999925	0.47875	1	-0.38087	1	0.481564	1	10.063	11.8236	7.0338	12.3024	9.09221	Sytl1
NM_001033243	chr7	45928398	45948956	+	Ccdc114|-|-|7|7 B3|protein-coding	23.8864	15.1993	23.5111	14.5438	37.6471	32.2738	35.7704	31.0702	-0.429493	0.966488	-0.0626812	0.995874	-0.366812	0.999925	0.478746	0.689664	0.0492532	1	0.416065	1	26.7378	30.7668	23.7366	29.6408	22.807	Ccdc114
NM_182928	chr15	89322720	89324730	+	Adm2|Am2|IMD|Imdn|-|15|15 E3|protein-coding	9.70386	0.894077	2.47485	7.83127	4.18301	10.016	5.69075	2.51921	-0.543732	0.984986	-0.859007	0.977347	0.315275	0.999925	0.478027	1	-0.0657049	1	-0.38098	1	5.41413	6.94343	5.45505	4.0828	5.17524	Adm2
NM_023040	chr17	24693191	24696156	-	Gfer|Alr|ERV1|-|17 A3,3|17 12,48 cM|protein-coding	853.193	714.368	681.822	583.989	822.659	790.152	738.985	623.923	-0.162801	0.784354	-0.243171	0.333699	0.0803696	0.999925	0.477809	0.000295892	0.315008	0.0535954	0.234639	0.264624	726.136	837.926	752.26	710.404	603.956	Gfer
NR_045079	chr17	5799490	5803242	+	3300005D01Rik|-|-|17|17 A1|ncRNA	26.1258	25.9282	40.8351	19.0188	26.4924	26.7094	22.763	18.4742	0.00723385	0.99973	0.24428	0.987792	-0.237046	0.999925	0.477466	0.707114	0.4847	1	0.721746	1	25.7934	26.3091	26.3188	31.7991	18.7465	3300005D01Rik
NM_153112	chr7	24482023	24504533	+	Cadm4|Igdf4c|Igsf4c|Tsll2|-|7|7 A3|protein-coding	289.623	219.049	236.349	212.563	322.092	263.755	247.141	226.729	-0.34503	0.533334	-0.339728	0.500809	-0.00530137	0.999925	0.477343	0.0524116	0.132313	0.789113	0.137615	0.845834	252.162	305.857	241.402	241.745	219.646	Cadm4
NM_001025561	chr5	110773667	110780596	-	Pus1|A730013B20Rik|MPUS1|mPus1p|-|5|5 F|protein-coding	946.499	867.255	805.565	675.727	1033.2	954.86	938.161	748.204	-0.120803	0.882399	-0.184549	0.523761	0.0637454	0.999925	0.477185	3.77912e-05	0.356381	0.00720416	0.292636	0.0546674	871.184	989.851	911.058	871.863	711.965	Pus1
[truncated: 12,313 more rows]

## Sheet: Fig 5d-e ,g-h
RefSeqID	chr	start	end	strand	Annotation,Divergence	WT_rep1	E379K_rep1	R212Q_rep1	control_rep1	WT_rep2	E379K_rep2	R212Q_rep2	control_rep2	log2FoldChange_E379K_WT	padj_E379K_WT	log2FoldChange_R212Q_WT	padj_R212Q_WT	log2FoldChange_E379K_R212Q	padj_E379K_R212Q	log2FoldChange_WT_Control	padj_WT_Control	log2FoldChange_E379K_Control	padj_E379K_Control	log2FoldChange_R212Q_Control	padj_R212Q_Control	mean_expression	WT_average_count	E379K_average_count	R212Q_average_count	Control_average	gene_name
[truncated: 277 more rows]

[truncated: 23 more sheets: Fig 5f, Fig 5i, Fig 6b, Fig 6d-e,g, Fig 6f, Fig 7a-b, Fig 7c, Fig 7e-g, Fig 8a, Fig 8b, Fig 8c, Fig 8d, Fig 8e, Fig 8f, Fig 8g, Fig 8h, Fig 9a, Fig 9b-c, SuppFig 1c, SuppFig 2b …]
